# Supplementary material for: Enhanced Seed Protein Yield in Hydroponically Grown Rice via Silica Hydrogel Application
Source: Plants (Basel). 2026 Jun 9;15(12):1775. doi: 10.3390/plants15121775 (PMC13306745; doi:10.3390/plants15121775)
Supplement: Supplementary file 1 [file plants-15-01775-s001.zip]

Archive with 7 entries (7 files):
- .DS_Store
- Data_S1.csv
- Data_S2.csv
- Data_S3.csv
- Data_S4.csv
- Data_S5.csv
- Tables S1 and S2.pdf
