# Supplementary material for: Enhanced Seed Protein Yield in Hydroponically Grown Rice via Silica Hydrogel Application
Source: Plants (Basel). 2026 Jun 9;15(12):1775. doi: 10.3390/plants15121775 (PMC13306745; doi:10.3390/plants15121775)
Supplement: Supplementary file 1 [file plants-15-01775-s001.zip › Data_S1.csv]

SiHF_Concentration_g_10L	Protein_content_percent_DW	Protein_yield_g_DW_plant_minus1	Brown_rice_recovery_percent	Proportion_of_filled_grains_percent	Number_of_grains_per_plant	Number_of_filled_grains_per_plant	Filled_grain_yield_g_DW_plant_minus1	Thousand_grain_weight_g_DW	Above_ground_weight_g_DW_plant_minus1	Brown_rice_yield_g_DW_plant_minus1	Culm_and_leaf_weight_g_DW_plant_minus1	Harvest_index	Number_of_panicles_per_plant	Number_of_grains_per_panicle	Number_of_filled_grains_per_panicle
0.0	15.0888286567164	0.475100179397953	0.841895261845387	0.600649350649351	308	185	3.74	20.2162162162162	17.41	3.14868827930175	13.08	0.214819069500287	12	25.6666666666667	15.4166666666667
0.0	14.0742767142857	0.645592467206371	0.843205574912892	0.832142857142857	280	233	5.44	23.3476394849785	22.94	4.58703832752613	17.06	0.237140366172624	7	40	33.2857142857143
0.0	14.2763946945338	2.0667853950183	0.844136566056408	0.905055487053021	811	734	17.15	23.3651226158038	53.04	14.4769421078674	34.87	0.323340874811463	14	57.9285714285714	52.4285714285714
0.0	13.8132220720721	1.60207289790435	0.847815168257157	0.873177842565598	686	599	13.68	22.8380634390651	42.65	11.5981115017579	28.04	0.320750293083236	16	42.875	37.4375
0.0	12.3287169902913	1.62466846200699	0.848	0.948680351906158	682	647	15.54	24.0185471406492	47.36	13.17792	31.01	0.328125	12	56.8333333333333	53.9166666666667
0.0	15.7567873770492	0.29146523735573	0.822122571001495	0.301298701298701	385	116	2.25	19.3965517241379	26.66	1.84977578475336	23.36	0.0843960990247562	14	27.5	8.28571428571429
0.0	14.0049798387097	1.06576012494575	0.845540607872446	0.826722338204593	479	396	9	22.7272727272727	29.67	7.60986547085202	19.95	0.303336703741153	10	47.9	39.6
0.0	16.7540598726115	0.388699175371929	0.84672619047619	0.831325301204819	166	138	2.74	19.8550724637681	11.05	2.32002976190476	8.15	0.247963800904977	5	33.2	27.6
0.0	16.64666015625	0.510892818507664	0.85014985014985	0.969387755102041	196	190	3.61	19	12.6	3.06904095904096	8.79	0.286507936507936	7	28	27.1428571428571
0.0	13.6986144409938	1.42640435800077	0.851411589895988	0.913907284768212	604	552	12.23	22.1557971014493	33.03	10.4127637444279	19.89	0.370269452013321	11	54.9090909090909	50.1818181818182
13.5	13.0767433035714	2.28196846670637	0.840344168260038	0.953591160220994	905	863	20.766	24.0625724217845	55.68	17.450586998088	33.82	0.372952586206897	13	69.6153846153846	66.3846153846154
13.5	12.3171754716981	0.51330489954881	0.838509316770186	0.804428044280443	271	218	4.97	22.7981651376147	22.84	4.16739130434783	17.46	0.217600700525394	6	45.1666666666667	36.3333333333333
13.5	13.1071615	1.09269647302639	0.838442822384428	0.763478260869565	575	439	9.943	22.6492027334852	44.59	8.33663698296837	33.64	0.222987216864768	11	52.2727272727273	39.9090909090909
13.5	13.2194018348624	0.884426527840967	0.846989141164857	0.929919137466307	371	345	7.899	22.895652173913	24.36	6.6903672260612	16.05	0.324261083743842	7	53	49.2857142857143
13.5	13.4964697058824	1.38375864665367	0.85254824344384	0.840978593272171	654	550	12.026	21.8654545454545	36.49	10.2527451756556	23.59	0.329569745135654	13	50.3076923076923	42.3076923076923
13.5	14.0087493975904	0.63701855019289	0.83743842364532	0.694524495677233	347	241	5.43	22.5311203319502	29.83	4.54729064039409	23.74	0.182031511900771	8	43.375	30.125
13.5	18.4314220183486	0.267224004477001	0.828473413379074	0.902912621359223	103	93	1.75	18.8172043010753	9.03	1.44982847341338	7.13	0.193798449612403	3	34.3333333333333	31
13.5	14.5469211538462	1.49853451109933	0.841754051477598	0.563169164882227	934	526	12.238	23.2661596958175	52.54	10.3013860819828	37.88	0.232927293490674	20	46.7	26.3
13.5	20.385996835443	0.0334330348101266	0.836734693877551	0.0980392156862745	102	10	0.196	19.6	16.26	0.164	15.75	0.0120541205412054	5	20.4	2
13.5	15.3081686956522	1.12405255886658	0.840236686390533	0.717277486910995	573	411	8.739	21.2627737226277	43.84	7.34282840236686	34.07	0.199338503649635	11	52.0909090909091	37.3636363636364
45.0	10.6675641337386	1.89136070129173	0.841481481481481	0.829365079365079	1008	836	21.07	25.2033492822967	62.75	17.7300148148148	40.11	0.335776892430279	11	91.6363636363636	76
45.0	12.9802573913043	0.362865877782028	0.831505483549352	0.772486772486772	189	146	3.362	23.027397260274	28.33	2.79552143569292	24.65	0.118672785033533	4	47.25	36.5
45.0	0	0			54	0	0	0	18.56	0	18.3	0	3	18	0
45.0	11.0954674698795	1.20989120918348	0.844972758791481	0.944043321299639	554	523	12.905	24.6749521988528	33.24	10.9043734522041	19.7	0.38823706377858	7	79.1428571428571	74.7142857142857
45.0	12.8215460784314	2.19932792700137	0.849261083743842	0.952380952380952	924	880	20.198	22.9522727272727	47.32	17.1533753694581	26.11	0.426838546069315	13	71.0769230769231	67.6923076923077
45.0	12.5296939130435	0.810281882914114	0.827603388141505	0.374186550976139	922	345	7.814	22.6492753623188	53.56	6.46689287493772	42.84	0.145892457057506	26	35.4615384615385	13.2692307692308
45.0	14.2700019578313	0.291253609356494	0.81902893575282	0.481818181818182	220	106	2.492	23.5094339622642	32.55	2.04102010789603	29.51	0.0765591397849462	6	36.6666666666667	17.6666666666667
45.0	14.7916325581395	0.33849021896666	0.836399801093983	0.622340425531915	188	117	2.736	23.3846153846154	27.16	2.28838985579314	24.04	0.100736377025037	5	37.6	23.4
45.0	22.0023514851485	0.0840489826732673	0.817987152034261	0.190140845070423	142	27	0.467	17.2962962962963	19.39	0.382	18.38	0.0240845796802475	8	17.75	3.375
45.0	13.0803826086957	0.728745091031104	0.831162566328992	0.846153846153846	351	297	6.703	22.5690235690236	28.24	5.57128268210323	21.1	0.23735835694051	7	50.1428571428571	42.4285714285714
150.0	13.1582485714286	1.00366224010365	0.776744186046512	0.870333988212181	509	443	9.82	22.1670428893905	29.99	7.62762790697674	19.4	0.327442480826942	7	72.7142857142857	63.2857142857143
150.0	11.8127372307692	1.37820568279527	0.838757396449704	0.941548183254344	633	596	13.91	23.3389261744966	32.41	11.6671153846154	17.64	0.429188522061092	9	70.3333333333333	66.2222222222222
150.0	12.413335046729	1.48837126066073	0.830339321357285	0.917808219178082	657	603	14.44	23.9469320066335	34.86	11.9900998003992	19.6	0.414228341939185	10	65.7	60.3
150.0	11.7425814814815	1.71449905328817	0.829585207396302	0.810722100656455	914	741	17.6	23.7516869095816	49.26	14.6006996501749	30.12	0.357287860332927	13	70.3076923076923	57
150.0	13.0929698019802	1.51467068200373	0.828101644245142	0.959150326797386	612	587	13.97	23.7989778534923	37.51	11.5685799701046	22.82	0.372434017595308	9	68	65.2222222222222
150.0	11.1351854651163	1.63370087796651	0.83408295852074	0.958108108108108	740	709	17.59	24.8095909732017	38.77	14.6715192403798	20.31	0.45370131545009	8	92.5	88.625
150.0	13.1597222222222	1.12996081835175	0.838198911429985	0.926931106471816	479	444	10.244	23.0720720720721	28.12	8.58650964868877	17.26	0.364295874822191	6	79.8333333333333	74
150.0	12.5793232258065	0.583334429835266	0.849624060150376	0.938775510204082	245	230	5.458	23.7304347826087	15.98	4.63724812030075	10.2	0.341551939924906	3	81.6666666666667	76.6666666666667
150.0	12.8643867924528	1.3304758805652	0.814997533300444	0.970204841713222	537	521	12.69	24.3570057581574	31.88	10.3423186975826	18.52	0.398055207026349	6	89.5	86.8333333333333
150.0	12.7181115606936	2.54920476347213	0.828842315369261	0.940540540540541	1110	1044	24.183	23.1637931034483	61.2	20.0438937125748	35.56	0.395147058823529	14	79.2857142857143	74.5714285714286
500.0	12.9243181818182	1.49700715249705	0.831505483549352	0.944363103953148	683	645	13.93	21.5968992248062	28.68	11.5828713858425	13.87	0.485704323570432	10	68.3	64.5
500.0	12.4035515625	1.4642466596976	0.818091451292246	0.7440543601359	883	657	14.43	21.9634703196347	30.74	11.8050596421471	14.49	0.469420949902407	14	63.0714285714286	46.9285714285714
500.0	12.6767143518519	1.63505803218702	0.829461196243203	0.906048906048906	777	704	15.55	22.0880681818182	32.9	12.8981216015818	16.17	0.472644376899696	10	77.7	70.4
500.0	11.4697753246753	1.53437648053753	0.835575485799701	0.930800542740841	737	686	16.01	23.3381924198251	33.51	13.3775635276532	16.52	0.477767830498359	9	81.8888888888889	76.2222222222222
500.0	12.2434870065789	2.25868956959578	0.825787401574803	0.949019607843137	1020	968	22.34	23.0785123966942	51.24	18.4480905511811	27.44	0.435987509758002	13	78.4615384615385	74.4615384615385
500.0	9.73978757961783	0.921820984056564	0.842786069651741	0.984031936127745	501	493	11.23	22.7789046653144	29.68	9.46448756218906	17.86	0.378369272237197	8	62.625	61.625
500.0	12.3257672155689	2.9940282779303	0.836172344689379	0.918007662835249	1305	1198	29.05	24.2487479131886	71.05	24.2908066132265	40.18	0.408866995073892	12	108.75	99.8333333333333
500.0	11.9078045901639	2.75919006696524	0.835603112840467	0.951118475559238	1207	1148	27.73	24.1550522648084	55.98	23.1712743190661	26.78	0.495355484101465	17	71	67.5294117647059
500.0	11.6556147540984	2.20700161772556	0.835986493005306	0.951143451143451	962	915	22.65	24.7540983606557	49.14	18.9350940665702	25.13	0.460927960927961	12	80.1666666666667	76.25
500.0	11.4987426517572	2.56320923732668	0.82218992248062	0.954163483575248	1309	1249	27.112	21.706965572458	59.91	22.2912131782946	31.18	0.452545484894008	19	68.8947368421053	65.7368421052632
750.0	12.9498831325301	0.920519783408209	0.817048853439681	0.360410830999066	1071	386	8.7	22.5388601036269	46.42	7.10832502492522	34.04	0.187419215855235	19	56.3684210526316	20.3157894736842
750.0	11.4646390243902	1.21010094015984	0.832418952618454	0.950530035335689	566	538	12.68	23.5687732342007	28.51	10.555072319202	15.03	0.444756225885654	8	70.75	67.25
750.0	10.7834482084691	1.34281104054448	0.840818363273453	0.899556868537666	677	609	14.81	24.3185550082102	31.85	12.4525199600798	15.97	0.464992150706436	9	75.2222222222222	67.6666666666667
750.0	9.60926327433629	1.59240770184881	0.833580980683507	0.872838250254323	983	858	19.88	23.1701631701632	54.57	16.5715898959881	33.44	0.36430273043797	13	75.6153846153846	66
750.0	12.0170378640777	3.77482492414642	0.829038652130823	0.946478873239437	1775	1680	37.89	22.5535714285714	77.77	31.4122745292369	37.77	0.487205863443487	22	80.6818181818182	76.3636363636364
750.0	11.8011203883495	1.88639210140184	0.83167825223436	0.942263279445728	866	816	19.22	23.5539215686274	40.34	15.9848560079444	19.9	0.476450173525037	10	86.6	81.6
750.0	12.9330576923077	2.06907807880691	0.836734693877551	0.903761061946903	904	817	19.12	23.4026927784578	36.36	15.9983673469388	15.81	0.525852585258526	13	69.5384615384615	62.8461538461538
750.0	12.0242659090909	1.63545531545455	0.823821339950372	0.909212283044059	749	681	16.51	24.2437591776799	40.82	13.6012903225806	23.29	0.404458598726115	10	74.9	68.1
750.0	11.6530948553055	2.27366156828874	0.825697211155378	0.934640522875817	1071	1001	23.63	23.6063936063936	50.68	19.5112250996016	25.68	0.466258879242305	15	71.4	66.7333333333333
750.0	11.3774908945687	3.32776622035306	0.824370991613221	0.93239090350338	1627	1517	35.48	23.3882663150956	69.76	29.2486827824371	32.05	0.508600917431193	23	70.7391304347826	65.9565217391304
