# Supplementary material for: Enhanced Seed Protein Yield in Hydroponically Grown Rice via Silica Hydrogel Application
Source: Plants (Basel). 2026 Jun 9;15(12):1775. doi: 10.3390/plants15121775 (PMC13306745; doi:10.3390/plants15121775)
Supplement: Supplementary file 1 [file plants-15-01775-s001.zip › Data_S2.csv]

SiHF_Concentration_g_10L	DAS	sample	Flowering	Si
0.0	19	1	0	0.013319343805508
0.0	20		0
0.0	21		0
0.0	22		0
0.0	23		0
0.0	24	2	0	0.013602152371627
0.0	25		0
0.0	26		0
0.0	27		0
0.0	28		0
0.0	29		0
0.0	30		0
0.0	31		0
0.0	32		0
0.0	33		0
0.0	34		0
0.0	35		0
0.0	36		0
0.0	37		0
0.0	38		0
0.0	39	3	0	0.051257789123767
0.0	40		0
0.0	41		0
0.0	42		0
0.0	43		0
0.0	44		0
0.0	45		0
0.0	46		0
0.0	47		0
0.0	48		0
0.0	49	4	0	0.0477194437812554
0.0	50		5
0.0	51		5
0.0	52	5	15	0.00878145368350723
0.0	53	6	25	0.040084691918051
0.0	54		50
0.0	55		65
0.0	56		90
0.0	57		100
0.0	58		100
0.0	59		100
0.0	60	7	100	0.0101544784777948
0.0	61		100
0.0	62		100
0.0	63		100
0.0	64		100
0.0	65		100
0.0	66	8	100	0.0453749391796889
0.0	67		100
0.0	68		100
0.0	69		100
0.0	70	9	100	0.0723982691521649
0.0	71		100
0.0	72		100
0.0	73		100
0.0	74		100
0.0	75		100
0.0	76		100
0.0	77		100
0.0	78		100
0.0	79		100
0.0	80	10	100	0.0196857748092093
0.0	81		100
0.0	82		100
0.0	83		100
0.0	84	11	100	0.014832693460847
0.0	85		100
0.0	86		100
0.0	87		100
0.0	88		100
0.0	89		100
0.0	90	12	100	0.0242290620412505
13.5	19	1	0	0.176261334192373
13.5	20		0
13.5	21		0
13.5	22		0
13.5	23		0
13.5	24	2	0	0.174519147071319
13.5	25		0
13.5	26		0
13.5	27		0
13.5	28		0
13.5	29		0
13.5	30		0
13.5	31		0
13.5	32		0
13.5	33		0
13.5	34		0
13.5	35		0
13.5	36		0
13.5	37		0
13.5	38		0
13.5	39	3	0	0.215650522689502
13.5	40		0
13.5	41		0
13.5	42		0
13.5	43		0
13.5	44		0
13.5	45		0
13.5	46		0
13.5	47		0
13.5	48		0
13.5	49	4	0	0.212436003949417
13.5	50		30
13.5	51		30
13.5	52	5	30	0.166028413555701
13.5	53	6	60	0.126736373039301
13.5	54		75
13.5	55		80
13.5	56		90
13.5	57		100
13.5	58		100
13.5	59		100
13.5	60	7	100	0.160016032970653
13.5	61		100
13.5	62		100
13.5	63		100
13.5	64		100
13.5	65		100
13.5	66	8	100	0.27767519069623
13.5	67		100
13.5	68		100
13.5	69		100
13.5	70	9	100	0.333092716591453
13.5	71		100
13.5	72		100
13.5	73		100
13.5	74		100
13.5	75		100
13.5	76		100
13.5	77		100
13.5	78		100
13.5	79		100
13.5	80	10	100	0.180821892176544
13.5	81		100
13.5	82		100
13.5	83		100
13.5	84	11	100	0.0911219233044544
13.5	85		100
13.5	86		100
13.5	87		100
13.5	88		100
13.5	89		100
13.5	90	12	100	0.0594700317612983
45.0	19	1	0	1.32132696352686
45.0	20		0
45.0	21		0
45.0	22		0
45.0	23		0
45.0	24	2	0	1.64802350293791
45.0	25		0
45.0	26		0
45.0	27		0
45.0	28		0
45.0	29		0
45.0	30		0
45.0	31		0
45.0	32		0
45.0	33		0
45.0	34		0
45.0	35		0
45.0	36		0
45.0	37		0
45.0	38		0
45.0	39	3	0	0.556713335740961
45.0	40		0
45.0	41		0
45.0	42		0
45.0	43		0
45.0	44		0
45.0	45		0
45.0	46		0
45.0	47		0
45.0	48		0
45.0	49	4	0	0.670640931584579
45.0	50		35
45.0	51		35
45.0	52	5	35	0.674985605167132
45.0	53	6	45	0.602623312588948
45.0	54		70
45.0	55		80
45.0	56		85
45.0	57		85
45.0	58		90
45.0	59		95
45.0	60	7	95	0.68586402016464
45.0	61		95
45.0	62		95
45.0	63		95
45.0	64		95
45.0	65		95
45.0	66	8	95	0.78849006758358
45.0	67		95
45.0	68		95
45.0	69		95
45.0	70	9	95	0.827038386336409
45.0	71		95
45.0	72		95
45.0	73		95
45.0	74		95
45.0	75		95
45.0	76		95
45.0	77		95
45.0	78		95
45.0	79		95
45.0	80	10	95	0.520630416854605
45.0	81		95
45.0	82		95
45.0	83		95
45.0	84	11	95	0.42556572060232
45.0	85		95
45.0	86		95
45.0	87		95
45.0	88		95
45.0	89		95
45.0	90	12	100	0.472719191603624
150.0	19	1	0	2.40654439519812
150.0	20		0
150.0	21		0
150.0	22		0
150.0	23		0
150.0	24	2	0	5.7826599135246
150.0	25		0
150.0	26		0
150.0	27		0
150.0	28		0
150.0	29		0
150.0	30		0
150.0	31		0
150.0	32		0
150.0	33		0
150.0	34		0
150.0	35		0
150.0	36		0
150.0	37		0
150.0	38		0
150.0	39	3	0	3.20406299618626
150.0	40		0
150.0	41		0
150.0	42		0
150.0	43		0
150.0	44		0
150.0	45		0
150.0	46		0
150.0	47		0
150.0	48		0
150.0	49	4	10	2.89152351216964
150.0	50		90
150.0	51		90
150.0	52	5	90	2.69394639704354
150.0	53	6	95	2.02950232458891
150.0	54		100
150.0	55		100
150.0	56		100
150.0	57		100
150.0	58		100
150.0	59		100
150.0	60	7	100	4.01481904322642
150.0	61		100
150.0	62		100
150.0	63		100
150.0	64		100
150.0	65		100
150.0	66	8	100	3.09367627183141
150.0	67		100
150.0	68		100
150.0	69		100
150.0	70	9	100	4.94386866279212
150.0	71		100
150.0	72		100
150.0	73		100
150.0	74		100
150.0	75		100
150.0	76		100
150.0	77		100
150.0	78		100
150.0	79		100
150.0	80	10	100	4.95222691481785
150.0	81		100
150.0	82		100
150.0	83		100
150.0	84	11	100	2.5176737517016
150.0	85		100
150.0	86		100
150.0	87		100
150.0	88		100
150.0	89		100
150.0	90	12	100	2.01848717443868
500.0	19	1	0	6.37284637166055
500.0	20		0
500.0	21		0
500.0	22		0
500.0	23		0
500.0	24	2	0	7.60241222715332
500.0	25		0
500.0	26		0
500.0	27		0
500.0	28		0
500.0	29		0
500.0	30		0
500.0	31		0
500.0	32		0
500.0	33		0
500.0	34		0
500.0	35		0
500.0	36		0
500.0	37		0
500.0	38		0
500.0	39	3	0	5.43134338221786
500.0	40		0
500.0	41		0
500.0	42		0
500.0	43		0
500.0	44		0
500.0	45		0
500.0	46		0
500.0	47		0
500.0	48		0
500.0	49	4	15	4.15608380746246
500.0	50		80
500.0	51		80
500.0	52	5	90	4.47117825970083
500.0	53	6	95	4.29867030010782
500.0	54		100
500.0	55		100
500.0	56		100
500.0	57		100
500.0	58		100
500.0	59		100
500.0	60	7	100	6.61569268480594
500.0	61		100
500.0	62		100
500.0	63		100
500.0	64		100
500.0	65		100
500.0	66	8	100	7.19857939375244
500.0	67		100
500.0	68		100
500.0	69		100
500.0	70	9	100	8.52061135256553
500.0	71		100
500.0	72		100
500.0	73		100
500.0	74		100
500.0	75		100
500.0	76		100
500.0	77		100
500.0	78		100
500.0	79		100
500.0	80	10	100	8.3341658789071
500.0	81		100
500.0	82		100
500.0	83		100
500.0	84	11	100	9.53664750309697
500.0	85		100
500.0	86		100
500.0	87		100
500.0	88		100
500.0	89		100
500.0	90	12	100	10.9394322257311
750.0	19	1	0	5.65154781564627
750.0	20		0
750.0	21		0
750.0	22		0
750.0	23		0
750.0	24	2	0	7.85356302710102
750.0	25		0
750.0	26		0
750.0	27		0
750.0	28		0
750.0	29		0
750.0	30		0
750.0	31		0
750.0	32		0
750.0	33		0
750.0	34		0
750.0	35		0
750.0	36		0
750.0	37		0
750.0	38		0
750.0	39	3	0	7.62251594028088
750.0	40		0
750.0	41		0
750.0	42		0
750.0	43		0
750.0	44		0
750.0	45		0
750.0	46		0
750.0	47		0
750.0	48		0
750.0	49	4	5	5.51658590374859
750.0	50		45
750.0	51		50
750.0	52	5	60	4.14573624216981
750.0	53	6	75	3.79497864516498
750.0	54		90
750.0	55		100
750.0	56		100
750.0	57		100
750.0	58		100
750.0	59		100
750.0	60	7	100	6.06380050705806
750.0	61		100
750.0	62		100
750.0	63		100
750.0	64		100
750.0	65		100
750.0	66	8	100	6.38772925757128
750.0	67		100
750.0	68		100
750.0	69		100
750.0	70	9	100	7.89012673935993
750.0	71		100
750.0	72		100
750.0	73		100
750.0	74		100
750.0	75		100
750.0	76		100
750.0	77		100
750.0	78		100
750.0	79		100
750.0	80	10	100	8.07228667666746
750.0	81		100
750.0	82		100
750.0	83		100
750.0	84	11	100	8.74830259335658
750.0	85		100
750.0	86		100
750.0	87		100
750.0	88		100
750.0	89		100
750.0	90	12	100	9.35649928123279
