# Supplementary material for: Enhanced Seed Protein Yield in Hydroponically Grown Rice via Silica Hydrogel Application
Source: Plants (Basel). 2026 Jun 9;15(12):1775. doi: 10.3390/plants15121775 (PMC13306745; doi:10.3390/plants15121775)
Supplement: Supplementary file 1 [file plants-15-01775-s001.zip › Data_S3.csv]

DAS	Analyte	R_squared	p_value_raw	p_value_adj_BH
19	Ca	0.3756	0.1958	0.5864
19	Cl	0.0018	0.9355	0.9355
19	K	0.1546	0.4406	0.6609
19	Mg	0.0564	0.6504	0.7444
19	NH4	0.3	0.2606	0.5864
19	NO3	0.164	0.4257	0.6609
19	Na	0.4651	0.1356	0.5864
19	PO4	0.584	0.07686	0.5864
19	SO4	0.0527	0.6617	0.7444
24	Ca	0.001	0.9519	0.9519
24	Cl	0.4905	0.1212	0.4401
24	K	0.2998	0.2607	0.4693
24	Mg	0.045	0.6866	0.7724
24	NH4	0.0681	0.6175	0.7724
24	NO3	0.0636	0.6297	0.7724
24	Na	0.9586	0.000653	0.005877
24	PO4	0.3442	0.2209	0.4693
24	SO4	0.4468	0.1467	0.4401
39	Ca	0.006	0.884	0.9698
39	Cl	0.0219	0.7797	0.9698
39	K	0.281	0.2793	0.6424
39	Mg	0.2087	0.3625	0.6524
39	NH4	0.275	0.2855	0.6424
39	NO3	4e-04	0.9698	0.9698
39	Na	0.2773	0.2831	0.6424
39	PO4	0.01	0.8506	0.9698
39	SO4	0.73	0.03026	0.2724
49	Ca	0.0733	0.6038	0.6792
49	Cl	0.0034	0.9128	0.9128
49	K	0.3952	0.1813	0.3133
49	Mg	0.8652	0.007146	0.06431
49	NH4	0.259	0.3025	0.389
49	NO3	0.3589	0.2089	0.3133
49	Na	0.4125	0.1691	0.3133
49	PO4	0.5536	0.08988	0.3133
49	SO4	0.3598	0.2081	0.3133
52	Ca	0.0035	0.9111	0.9111
52	Cl	0.0035	0.9111	0.9111
52	K	0.2771	0.2833	0.6807
52	Mg	0.7358	0.02891	0.2602
52	NH4	0.3781	0.1939	0.6807
52	NO3	0.0517	0.6647	0.9111
52	Na	0.1811	0.4002	0.7204
52	PO4	0.259	0.3025	0.6807
52	SO4	0.0287	0.7482	0.9111
53	Ca	0.0099	0.8512	0.8512
53	Cl	0.1065	0.5279	0.6703
53	K	0.1772	0.4059	0.6703
53	Mg	0.5443	0.09413	0.3313
53	NH4	0.1499	0.4482	0.6703
53	NO3	0.5109	0.1104	0.3313
53	Na	0.0764	0.5958	0.6703
53	PO4	0.6447	0.05442	0.3313
53	SO4	0.1088	0.5233	0.6703
60	Ca	0.1506	0.4471	0.5042
60	Cl	0.0155	0.8145	0.8145
60	K	0.5346	0.09869	0.2961
60	Mg	0.6278	0.06022	0.2961
60	NH4	0.15	0.4482	0.5042
60	NO3	0.388	0.1865	0.4195
60	Na	0.2693	0.2915	0.5042
60	PO4	0.6056	0.06835	0.2961
60	SO4	0.1548	0.4403	0.5042
66	Ca	0.1882	0.3901	0.4389
66	Cl	0.1008	0.5398	0.5398
66	K	0.5568	0.08847	0.1907
66	Mg	0.8657	0.007091	0.06382
66	NH4	0.1898	0.3878	0.4389
66	NO3	0.7676	0.02207	0.09932
66	Na	0.5197	0.106	0.1907
66	PO4	0.6313	0.05897	0.1769
66	SO4	0.3206	0.2415	0.3622
70	Ca	0.0359	0.7194	0.7194
70	Cl	0.6107	0.06643	0.1337
70	K	0.2765	0.284	0.426
70	Mg	0.6808	0.04321	0.1296
70	NH4	0.5904	0.07427	0.1337
70	NO3	0.1645	0.425	0.5464
70	Na	0.7605	0.0235	0.1296
70	PO4	0.7009	0.0376	0.1296
70	SO4	0.037	0.7152	0.7194
80	Ca	0.3106	0.2506	0.5639
80	Cl	0.0094	0.8551	0.9198
80	K	0.7681	0.02196	0.09882
80	Mg	0.8189	0.01312	0.09882
80	NH4	0.0797	0.5878	0.7558
80	NO3	0.0029	0.9198	0.9198
80	Na	0.5777	0.07943	0.2383
80	PO4	0.2198	0.3482	0.6268
80	SO4	0.0895	0.5647	0.7558
84	Ca	0.369	0.2009	0.4521
84	Cl	0.2658	0.2952	0.5314
84	K	0.7812	0.01946	0.1751
84	Mg	0.5267	0.1025	0.3075
84	NH4	0.0361	0.7185	0.7185
84	NO3	0.0703	0.6116	0.7185
84	Na	0.6054	0.06839	0.3075
84	PO4	0.0375	0.7132	0.7185
84	SO4	0.1994	0.3747	0.562
90	Ca	0.5863	0.0759	0.1708
90	Cl	0.0013	0.9461	0.9461
90	K	0.856	0.008179	0.05884
90	Mg	0.8192	0.01308	0.05884
90	NH4	0.0087	0.8606	0.9461
90	NO3	0.1631	0.4272	0.5493
90	Na	0.4328	0.1556	0.28
90	PO4	0.2597	0.3017	0.4526
90	SO4	0.6219	0.06232	0.1708
