# Supplementary material for: Enhanced Seed Protein Yield in Hydroponically Grown Rice via Silica Hydrogel Application
Source: Plants (Basel). 2026 Jun 9;15(12):1775. doi: 10.3390/plants15121775 (PMC13306745; doi:10.3390/plants15121775)
Supplement: Supplementary file 1 [file plants-15-01775-s001.zip › Data_S4.csv]

DAS	SiHF_Concentration_g_10L	Ion	Concentration_mg_L	Concentration_mM	Relative_Composition_mol_percent
19	0	Ca	68.3011325	1.70412007235529	10.1339909020985
19	0	Cl	0.3835	0.010818053596615	0.0643323545711124
19	0	K	164.4859852	4.20680269053708	25.0168405879432
19	0	Mg	16.0359065	0.659642389962978	3.92273413532661
19	0	NH4	18.6217368	1.03224705099778	6.13852415286181
19	0	NO3	461.0916	7.43696129032258	44.2258144117881
19	0	Na	1.163910523	0.0506268170073945	0.301065465560796
19	0	PO4	77.501	0.816057702432347	4.85289825886908
19	0	SO4	86.3202	0.898607120549656	5.3437997309808
19	13.5	Ca	110.0702525	2.74626378493014	10.2631156391691
19	13.5	Cl	1.3344	0.0376417489421721	0.140671709824085
19	13.5	K	264.5410494	6.76575573913043	25.2844369568943
19	13.5	Mg	25.6483257	1.05505247634718	3.94285706622984
19	13.5	NH4	29.1649548	1.61668263858093	6.04173603520584
19	13.5	NO3	733.1916	11.8256709677419	44.1939442666423
19	13.5	Na	2.309953003	0.100476424662897	0.375492394788948
19	13.5	PO4	115.805	1.21938506896915	4.55698758443372
19	13.5	SO4	133.6818	1.39164896939413	5.20075834681184
19	45	Ca	109.6475789	2.73571803642715	10.3968014440807
19	45	Cl	0.7054	0.0198984485190409	0.0756219082314184
19	45	K	258.8475668	6.62014237340153	25.159137334815
19	45	Mg	26.2062409	1.07800250514192	4.09683229519497
19	45	NH4	28.405407	1.57457910199557	5.98401811278285
19	45	NO3	721.4316	11.6359935483871	44.2213389378318
19	45	Na	1.920559024	0.0835388875163114	0.317480535201937
19	45	PO4	117.205	1.23412656628409	4.69016495694054
19	45	SO4	127.863	1.33107432854466	5.05860447492078
19	150	Ca	62.8449893	1.56798875499002	9.90795933887498
19	150	Cl	4.6274	0.130533145275035	0.824825491665431
19	150	K	160.1691882	4.09639867519182	25.8847210354389
19	150	Mg	15.0145273	0.617627614150555	3.90272523836373
19	150	NH4	17.1583656	0.951128913525499	6.01008557698423
19	150	NO3	416.4741	6.71732419354839	42.4460792616732
19	150	Na	2.224868031	0.0967754689430187	0.611514214139942
19	150	PO4	77.893	0.820185321680531	5.18266651574585
19	150	SO4	79.4978	0.827584842806579	5.22942332711373
19	500	Ca	21.3287261	0.532153844810379	9.58095519784673
19	500	Cl	0.4168	0.0117574047954866	0.211681583600405
19	500	K	50.4371296	1.28995216368286	23.2244378352933
19	500	Mg	5.1443769	0.211615668449198	3.8099513107842
19	500	NH4	6.8780214	0.381265044345898	6.86433696572223
19	500	NO3	150.0441	2.42006612903226	43.5711315143207
19	500	Na	0.662516938	0.0288176136581122	0.518835423364481
19	500	PO4	32.141	0.338433189428241	6.09318763173034
19	500	SO4	32.6822	0.340226941494899	6.12548253733762
19	750	Ca	50.7003893	1.26497977295409	9.99206933361328
19	750	Cl	0.5833	0.0164541607898449	0.129971339426719
19	750	K	124.6182086	3.18716646035806	25.1754130228455
19	750	Mg	12.7579977	0.524804512546277	4.14542839978346
19	750	NH4	14.1617658	0.785020277161863	6.20087151225802
19	750	NO3	340.1466	5.48623548387097	43.3357485292831
19	750	Na	1.654451433	0.0719639596781209	0.568442982250935
19	750	PO4	65.125	0.685742866168264	5.41667970530676
19	750	SO4	61.2354	0.637470331043098	5.03537517523232
24	0	Ca	81.6464909	2.03708809630739	10.486320936494
24	0	Cl	0.2503	0.00706064880112835	0.0363461106481922
24	0	K	197.544025	5.05227685421995	26.007611869809
24	0	Mg	19.1075801	0.785996713286713	4.04607626223653
24	0	NH4	17.9195286	0.993321984478936	5.11332481958083
24	0	NO3	531.4716	8.57212258064516	44.1267261099582
24	0	Na	1.31194101	0.0570657246628969	0.293757302088933
24	0	PO4	89.205	0.939296619985258	4.83521838333062
24	0	SO4	94.323	0.981917551530293	5.05461820585363
24	13.5	Ca	99.4664597	2.48169809630738	10.3324264191833
24	13.5	Cl	0.3243	0.00914809590973202	0.0380876416851754
24	13.5	K	253.3508732	6.47956197442455	26.9773335559618
24	13.5	Mg	23.1205001	0.951069522830111	3.95973058882208
24	13.5	NH4	17.682498	0.980182815964523	4.08094233475484
24	13.5	NO3	652.6716	10.5269612903226	43.8284790207522
24	13.5	Na	1.752125508	0.076212505785124	0.317306971955238
24	13.5	PO4	123.085	1.29604085500684	5.39600154851187
24	13.5	SO4	116.969	1.21766604205705	5.06969191837356
24	45	Ca	101.5237757	2.53302833582834	10.3736555059654
24	45	Cl	0.3095	0.00873060648801128	0.0357549510140629
24	45	K	256.7054976	6.56535799488491	26.8874852874474
24	45	Mg	23.0554393	0.948393225010284	3.88400890005478
24	45	NH4	20.4921384	1.13592784922395	4.65203014936979
24	45	NO3	668.2341	10.7779693548387	44.1396330074556
24	45	Na	1.852838332	0.0805932288821227	0.33005804977036
24	45	PO4	108.245	1.13978098346846	4.66781010994326
24	45	SO4	117.9726	1.22811367895066	5.02956403897934
24	150	Ca	56.2308533	1.40296540169661	8.25045311351311
24	150	Cl	0.4316	0.0121748942172073	0.071597199602769
24	150	K	198.1779368	5.06848943222506	29.8063903545589
24	150	Mg	12.2189225	0.502629473467709	2.95582549598175
24	150	NH4	16.7965608	0.931073215077605	5.47538513562495
24	150	NO3	469.1691	7.5672435483871	44.5008750885815
24	150	Na	1.540715399	0.0670167637668552	0.394107129519501
24	150	PO4	66.861	0.704022322838791	4.14016137420339
24	150	SO4	71.9578	0.749092234020404	4.4052051084141
24	500	Ca	32.6412653	0.814402826846307	9.99308545729255
24	500	Cl	0.3539	0.00998307475317349	0.122496774134883
24	500	K	80.0869514	2.04825962659847	25.1330580059288
24	500	Mg	7.9068233	0.325249827231592	3.99096026112925
24	500	NH4	7.2939354	0.404320144124169	4.96118827089994
24	500	NO3	218.3091	3.52111451612903	43.205643576715
24	500	Na	0.965957731	0.042016430230535	0.515560314948838
24	500	PO4	47.597	0.501179319785195	6.14969350172254
24	500	SO4	46.4102	0.483137622319384	5.92831383722821
24	750	Ca	47.0080157	1.17285468313373	10.1294566038949
24	750	Cl	0.2984	0.00841748942172073	0.0726983445069661
24	750	K	112.9900722	2.88977166751918	24.9577523304845
24	750	Mg	11.3929769	0.468653924310983	4.04756843010522
24	750	NH4	10.4169246	0.577434844789357	4.98706385879149
24	750	NO3	317.2266	5.11655806451613	44.1895774652546
24	750	Na	1.468653637	0.063882280861244	0.551724609235341
24	750	PO4	60.589	0.637980414867853	5.50997068901325
24	750	SO4	61.7762	0.643100145742244	5.55418766871376
39	0	Ca	79.1743901	1.97540893463074	11.4583063114921
39	0	Cl	0.254	0.00716502115655853	0.041560512206307
39	0	K	201.2294224	5.14653254219949	29.8523233730372
39	0	Mg	14.9120377	0.613411670094611	3.55807786821711
39	0	NH4	2.0631102	0.114363093126386	0.663360040951102
39	0	NO3	431.2716	6.9559935483871	40.3480531959226
39	0	Na	2.153240376	0.0936598684645498	0.543271544006394
39	0	PO4	134.117	1.41220385384858	8.19145041210994
39	0	SO4	88.4938	0.921234645013533	5.3435967420573
39	13.5	Ca	137.3517989	3.42694109031936	13.4673325079948
39	13.5	Cl	0.8571	0.0241777150916784	0.0950145683399693
39	13.5	K	264.9162046	6.77535050127877	26.6260480276967
39	13.5	Mg	24.9889257	1.02792783628137	4.03959262811102
39	13.5	NH4	3.1121826	0.17251566518847	0.677959079160745
39	13.5	NO3	635.1216	10.2438967741935	40.2568822747938
39	13.5	Na	4.294690207	0.186806881557199	0.734121282626995
39	13.5	PO4	200.645	2.11271980625461	8.30265224209199
39	13.5	SO4	141.7834	1.47598792421403	5.8003973891839
39	45	Ca	163.4716157	4.0786331262475	12.7292624152346
39	45	Cl	2.4296	0.0685359661495063	0.21389820339182
39	45	K	339.8928136	8.69291083375959	27.1302516627593
39	45	Mg	31.2088889	1.28378810777458	4.00665497572101
39	45	NH4	5.2943178	0.293476596452328	0.915929551233899
39	45	NO3	816.5991	13.1709532258064	41.106055553548
39	45	Na	5.974684297	0.259881874597651	0.811081672785847
39	45	PO4	225.677	2.37629777824576	7.41633705698336
39	45	SO4	174.533	1.81691651051426	5.67052890834215
39	150	Ca	102.5268989	2.55805635978044	11.9404030559779
39	150	Cl	0.8719	0.0245952045133991	0.114804607025703
39	150	K	240.1316768	6.14147510997442	28.6669556325354
39	150	Mg	21.4696137	0.883159757301522	4.12238120738861
39	150	NH4	1.1662704	0.0646491352549889	0.301766897829903
39	150	NO3	552.8991	8.91772741935484	41.6258458588386
39	150	Na	3.579715978	0.155707524053937	0.726805955210445
39	150	PO4	142.405	1.49947351795304	6.99918831251284
39	150	SO4	113.225	1.17869040183219	5.50184847268059
39	500	Ca	57.3838637	1.4317331262475	12.7364316368178
39	500	Cl	0.2947	0.00831311706629055	0.0739519434611232
39	500	K	116.1839158	2.97145564705882	26.4335168452744
39	500	Mg	10.9393097	0.449992171945702	4.00304667819692
39	500	NH4	2.178597	0.120764800443459	1.07430120654773
39	500	NO3	277.0341	4.46829193548387	39.7490941058217
39	500	Na	1.778171928	0.0773454514136581	0.688050752119407
39	500	PO4	92.845	0.977624513004107	8.69676586235637
39	500	SO4	70.6734	0.735721424109931	6.54484096940456
39	750	Ca	66.0050765	1.64683324600798	12.1367486639437
39	750	Cl	0.7609	0.0214640338504936	0.158184554987153
39	750	K	140.9659314	3.60526678772378	26.5699134840367
39	750	Mg	13.6103193	0.559865047305636	4.12606521112371
39	750	NH4	2.2944876	0.12718889135255	0.937350281780783
39	750	NO3	346.4766	5.58833225806452	41.1846094503787
39	750	Na	2.743625896	0.11933996937799	0.879505692160644
39	750	PO4	98.669	1.03894914183426	7.65679502744345
39	750	SO4	82.779	0.861742660836977	6.35082763414517
49	0	Ca	146.5181693	3.65564294660679	13.3060505260502
49	0	Cl	0.3243	0.00914809590973202	0.0332978434081026
49	0	K	301.4268446	7.70912646035806	28.0601874120254
49	0	Mg	24.9497385	1.02631585767174	3.73565221147832
49	0	NH4	1.4525646	0.0805191019955654	0.2930787429499
49	0	NO3	671.8116	10.8356709677419	39.4403905103094
49	0	Na	4.772207907	0.207577551413658	0.755554474965254
49	0	PO4	205.013	2.15871327787722	7.85742709729127
49	0	SO4	172.0266	1.79082448469706	6.51836118152217
49	13.5	Ca	182.0808797	4.54293612025948	15.8629775397745
49	13.5	Cl	0.3132	0.00883497884344147	0.0308498881005376
49	13.5	K	271.833966	6.95227534526854	24.2758834227288
49	13.5	Mg	27.6431049	1.13710838749486	3.97054335205794
49	13.5	NH4	1.4469114	0.0802057317073171	0.280061547632258
49	13.5	NO3	707.4591	11.4106306451613	39.8435225253658
49	13.5	Na	5.278810776	0.229613343888647	0.801761508530765
49	13.5	PO4	212.685	2.2394966831631	7.81985144518977
49	13.5	SO4	195.723	2.03750780762024	7.11454877061952
49	45	Ca	252.0200741	6.287926000499	14.6880002022406
49	45	Cl	0.1652	0.00466008462623413	0.010885516770896
49	45	K	431.1342428	11.0264512225064	25.7567467831709
49	45	Mg	42.5744329	1.7513135705471	4.09090279948286
49	45	NH4	1.972659	0.109349168514412	0.255429311529281
49	45	NO3	1056.8391	17.0457919354839	39.8173571660781
49	45	Na	7.681158914	0.33410869569378	0.7804463012973
49	45	PO4	323.565	3.40702327050648	7.95848400287568
49	45	SO4	273.1302	2.84332916926921	6.64174791655442
49	150	Ca	126.6168029	3.15910186876248	13.6706009777887
49	150	Cl	0.7757	0.0218815232722144	0.0946894357534033
49	150	K	241.1834512	6.16837471099744	26.6928364005438
49	150	Mg	23.0443865	0.9479385643768	4.10208040240549
49	150	NH4	1.2333012	0.0683648115299335	0.295839798199847
49	150	NO3	551.5191	8.89546935483871	38.4939825026234
49	150	Na	4.96712195	0.216055761200522	0.93495310471953
49	150	PO4	194.765	2.05080551753185	8.87459318436223
49	150	SO4	151.8454	1.58073495731834	6.84042419360353
49	500	Ca	72.6437093	1.81246779690619	15.9256529960511
49	500	Cl	0.1393	0.00392947813822285	0.0345272370586264
49	500	K	101.3167162	2.59122036317136	22.7683363040213
49	500	Mg	11.8913577	0.489154985602633	4.29806950241728
49	500	NH4	1.3431348	0.0744531485587583	0.654199214151115
49	500	NO3	251.7891	4.06111451612903	35.6838894856485
49	500	Na	2.129364491	0.0926213349717269	0.813838040768835
49	500	PO4	122.301	1.28778561651048	11.3154158638622
49	500	SO4	92.9918	0.96805954611701	8.50607135602104
49	750	Ca	105.9099485	2.64246378493014	14.6416823193812
49	750	Cl	0.2503	0.00706064880112835	0.039122495189683
49	750	K	170.5705336	4.36241773913043	24.171810809687
49	750	Mg	20.2462697	0.832837091731798	4.61468429216588
49	750	NH4	1.0568406	0.0585831818181818	0.324604765572234
49	750	NO3	432.2316	6.97147741935484	38.6284036334036
49	750	Na	3.957389068	0.172135235667682	0.95378769275532
49	750	PO4	161.333	1.69877856165105	9.41279731912296
49	750	SO4	125.0498	1.30178846554237	7.21310667272209
52	0	Ca	207.5857853	5.17928606037924	13.4830102335937
52	0	Cl	6.2776	0.177083215796897	0.460993037062028
52	0	K	419.312667	10.7241091304348	27.9176070729024
52	0	Mg	33.5046057	1.37822318798848	3.58786850758813
52	0	NH4	3.7509942	0.207926507760532	0.541286038131168
52	0	NO3	912.2841	14.7142596774194	38.304992521667
52	0	Na	7.773623705	0.338130652675076	0.880240828014037
52	0	PO4	301.109	3.17056965357481	8.25380613990276
52	0	SO4	242.4398	2.52383718509265	6.57019562113874
52	13.5	Ca	189.1521509	4.71936504241517	16.0323564290659
52	13.5	Cl	0.4427	0.0124880112834979	0.0424235561750007
52	13.5	K	275.8375754	7.05466944757033	23.9657187049908
52	13.5	Mg	27.3220713	1.12390256273139	3.81805736901185
52	13.5	NH4	2.7919692	0.154765476718404	0.525760407038558
52	13.5	NO3	716.6316	11.5585741935484	39.266125764227
52	13.5	Na	5.450717148	0.237090785036973	0.805431225937659
52	13.5	PO4	227.917	2.39988417394967	8.1527489650483
52	13.5	SO4	209.0038	2.1757630647512	7.39137757850503
52	45	Ca	295.0194317	7.36076426397206	14.3699676387006
52	45	Cl	0.2059	0.00580818053596615	0.0113389538570177
52	45	K	528.074179	13.5057334782609	26.3664133314867
52	45	Mg	47.3517545	1.94783029617441	3.80262936264754
52	45	NH4	2.297718	0.127367960088692	0.248652639732025
52	45	NO3	1268.9241	20.4665177419355	39.9555246006205
52	45	Na	9.423664412	0.409902758242714	0.800227959994925
52	45	PO4	393.565	4.14409813625355	8.09026807189555
52	45	SO4	312.697	3.25522590047887	6.35497744106519
52	150	Ca	141.2442989	3.52405935379242	13.7662404075992
52	150	Cl	0.2947	0.00831311706629055	0.0324740183356777
52	150	K	262.5631106	6.71516906905371	26.2318600516149
52	150	Mg	25.3014185	1.04078233237351	4.06566926405958
52	150	NH4	2.79843	0.155123614190687	0.605968501508517
52	150	NO3	612.0591	9.87192096774193	38.5632657351547
52	150	Na	4.878998229	0.212222628490648	0.829017740745736
52	150	PO4	229.765	2.41934295040539	9.45082172009091
52	150	SO4	158.725	1.65235269623152	6.45468256089075
52	500	Ca	104.3056157	2.60243552145709	15.533142190249
52	500	Cl	3.0808	0.0869055007052186	0.518712370945941
52	500	K	152.8444504	3.90906522762148	23.3320155335129
52	500	Mg	18.3193145	0.75357114356232	4.49783582606047
52	500	NH4	0.942969	0.0522710088691796	0.311989675247799
52	500	NO3	368.7816	5.94809032258065	35.5023330950229
52	500	Na	6.364512383	0.276838294171379	1.65236316197466
52	500	PO4	177.573	1.86977993050437	11.1601449048532
52	500	SO4	120.5674	1.25512596293983	7.49146324213321
52	750	Ca	125.3163965	3.1266565993014	13.8067349781696
52	750	Cl	0.2503	0.00706064880112835	0.0311785140692749
52	750	K	219.3390348	5.60969398465473	24.7713670161492
52	750	Mg	23.6759033	0.97391621966269	4.30063318716484
52	750	NH4	4.69629	0.260326496674058	1.14955347132689
52	750	NO3	557.6916	8.99502580645161	39.7203637454853
52	750	Na	4.436209089	0.192962552805568	0.852086803486125
52	750	PO4	187.989	1.97945667052754	8.74091310726289
52	750	SO4	144.165	1.50078076202374	6.6271691768859
53	0	Ca	148.6564493	3.70899324600798	13.0444015095623
53	0	Cl	0.2836	0.008	0.0281357244823287
53	0	K	309.349486	7.9117515601023	27.8253577584591
53	0	Mg	23.9250937	0.984166750308515	3.46128056641865
53	0	NH4	5.2087122	0.288731274944568	1.01545795015898
53	0	NO3	709.2141	11.4389370967742	40.230347815691
53	0	Na	4.254318256	0.185050815832971	0.650817346188328
53	0	PO4	202.325	2.13040960303254	7.49257720317884
53	0	SO4	170.7526	1.77756194045388	6.2516241258605
53	13.5	Ca	204.5124749	5.10260665918164	15.7999070370327
53	13.5	Cl	0.1837	0.00518194640338505	0.0160455776651028
53	13.5	K	303.8008736	7.769843314578	24.0588409537198
53	13.5	Mg	29.2131049	1.20169086384204	3.72096169744756
53	13.5	NH4	4.167312	0.23100399113082	0.715289621331669
53	13.5	NO3	807.3216	13.0213161290323	40.3197028656566
53	13.5	Na	5.259710068	0.228782517094389	0.708410963891429
53	13.5	PO4	235.757	2.48243655891334	7.68671180750049
53	13.5	SO4	216.3566	2.25230689152613	6.97412947575471
53	45	Ca	154.2857309	3.84944438373254	13.3511990046743
53	45	Cl	1.9967	0.0563244005641749	0.195352421229718
53	45	K	307.68306	7.86913196930946	27.2928600709965
53	45	Mg	23.7881897	0.978535158371041	3.39389697061019
53	45	NH4	4.1858868	0.232033636363636	0.804772571325034
53	45	NO3	724.6866	11.6884935483871	40.5397215475684
53	45	Na	6.336295428	0.275610936407134	0.955913657406396
53	45	PO4	199.301	2.09856796883226	7.27855653535829
53	45	SO4	171.3766	1.78405788049136	6.1877272208312
53	150	Ca	171.0419573	4.26751390469062	13.8860466052277
53	150	Cl	1.6563	0.046722143864598	0.152028999012013
53	150	K	309.0572334	7.90427706905371	25.7196958727824
53	150	Mg	31.1930633	1.283137116413	4.17519478491311
53	150	NH4	4.4249364	0.245284722838137	0.798130988896608
53	150	NO3	739.9716	11.9350258064516	38.8353332371855
53	150	Na	6.279427411	0.273137338451501	0.888760504610557
53	150	PO4	262.413	2.76311466778983	8.99088788213323
53	150	SO4	193.4818	2.01417655631897	6.55392112523883
53	500	Ca	169.3956893	4.22643935379242	13.1288919082581
53	500	Cl	0.18	0.00507757404795487	0.0157728326970926
53	500	K	335.6848786	8.58529101278772	26.6691056637757
53	500	Mg	31.1975849	1.28332311394488	3.98647869659674
53	500	NH4	4.9369548	0.27366711751663	0.850111809009262
53	500	NO3	782.5416	12.6216387096774	39.2075022147781
53	500	Na	5.989878042	0.260542759547629	0.809342673877658
53	500	PO4	284.197	2.99249236601032	9.29579381622585
53	500	SO4	186.6854	1.94342494274412	6.03700038478145
53	750	Ca	96.6825437	2.41223911427146	14.8605887847208
53	750	Cl	0.2207	0.00622566995768688	0.0383532132462402
53	750	K	152.4131894	3.89803553452685	24.0138313006039
53	750	Mg	16.6714425	0.685785376388318	4.22477788905255
53	750	NH4	2.0719938	0.114855532150776	0.707567016406022
53	750	NO3	392.5041	6.33071129032258	39.0003199283527
53	750	Na	3.195531283	0.138996576033058	0.856287814375853
53	750	PO4	140.501	1.47942508160472	9.11399191127436
53	750	SO4	112.0238	1.16618571726005	7.18428214196761
60	0	Ca	97.4498333	2.43138306636726	13.278297082757
60	0	Cl	1.3603	0.0383723554301834	0.209559547491787
60	0	K	203.0918	5.19416368286445	28.3664262664249
60	0	Mg	13.3231977	0.548054204031263	2.99303990360266
60	0	NH4	2.626815	0.145610587583149	0.79521021062824
60	0	NO3	445.2591	7.18159838709677	39.2202274631269
60	0	Na	4.202225416	0.182784924575903	0.99822712609184
60	0	PO4	123.253	1.29780983468464	7.08761395118776
60	0	SO4	124.0306	1.29117843014782	7.05139844868889
60	13.5	Ca	212.5735829	5.30373210828343	15.6594019609244
60	13.5	Cl	2.5998	0.0733370944992948	0.216529609332482
60	13.5	K	330.1647378	8.44411094117647	24.9314491627516
60	13.5	Mg	28.4934169	1.17208625668449	3.46061404527424
60	13.5	NH4	3.886671	0.215447394678492	0.636113831887402
60	13.5	NO3	835.0041	13.4678080645161	39.764040812969
60	13.5	Na	5.601786384	0.243661869682471	0.719417776389748
60	13.5	PO4	231.893	2.4417500263241	7.20932814283526
60	13.5	SO4	240.859	2.50738080366438	7.40310465763588
60	45	Ca	260.2003445	6.49202456337325	13.6146890339822
60	45	Cl	2.7034	0.0762595204513399	0.159926945237269
60	45	K	514.3818516	13.1555460767263	27.5890313042483
60	45	Mg	40.1023737	1.64962458658988	3.45949488483804
60	45	NH4	5.6274528	0.311943059866962	0.654188491577555
60	45	NO3	1198.4691	19.3301467741935	40.5380378251579
60	45	Na	9.034270433	0.392965221096129	0.824103364700447
60	45	PO4	312.141	3.28673265241655	6.89274086437465
60	45	SO4	287.0974	2.98872996044139	6.26778728588368
60	150	Ca	248.0005229	6.18763779690619	14.3302381181579
60	150	Cl	0.291	0.00820874471086037	0.0190110136079095
60	150	K	431.2690642	11.0298993401535	25.5446568063086
60	150	Mg	46.0824409	1.89561665569724	4.39014676496902
60	150	NH4	3.4832748	0.193086186252772	0.447177277847888
60	150	NO3	1030.9716	16.6285741935484	38.5108882549896
60	150	Na	7.899080628	0.343587674119182	0.795730672382565
60	150	PO4	371.445	3.91118247867748	9.05808938445612
60	150	SO4	286.3642	2.98109723089736	6.90406170728032
60	500	Ca	118.6677989	2.9607734256487	14.4902911509936
60	500	Cl	2.6368	0.0743808180535966	0.364026406177822
60	500	K	201.6246752	5.15664130946292	25.2370658585559
60	500	Mg	20.4251241	0.840194327437269	4.11198652436966
60	500	NH4	2.6417556	0.146438780487805	0.716684548261175
60	500	NO3	478.2516	7.71373548387097	37.7517144860726
60	500	Na	4.41580606	0.192075078729883	0.940032691976832
60	500	PO4	180.317	1.89867326524166	9.2922775433015
60	500	SO4	139.277	1.44989589839684	7.09592079029095
60	750	Ca	148.7785181	3.7120388747505	15.1318029330996
60	750	Cl	1.0754	0.0303356840620592	0.123660772032918
60	750	K	226.384081	5.7898741943734	23.6019175102485
60	750	Mg	27.3866297	1.12655819415878	4.59231628812751
60	750	NH4	2.1471006	0.119018880266075	0.485170091766746
60	750	NO3	588.8916	9.49825161290322	38.7187948361955
60	750	Na	5.491089099	0.238846850761201	0.973638369332232
60	750	PO4	210.221	2.21355164788881	9.0233503603441
60	750	SO4	173.1862	1.80289610660004	7.34934883885287
66	0	Ca	188.2117229	4.69590126996008	13.3285463468322
66	0	Cl	0.5278	0.0148885754583921	0.0422587819946168
66	0	K	394.429326	10.0877065473146	28.6323021970749
66	0	Mg	29.0648969	1.19559427807487	3.39349846413268
66	0	NH4	1.5054624	0.0834513525498891	0.236862990983727
66	0	NO3	865.9341	13.9666790322581	39.642130038727
66	0	Na	6.367985239	0.276989353588517	0.786188896368133
66	0	PO4	241.805	2.54611982731389	7.22674395648654
66	0	SO4	227.1414	2.36457838850718	6.71146832740026
66	13.5	Ca	208.9933133	5.2144040244511	15.4591980589001
66	13.5	Cl	0.2725	0.00768688293370945	0.0227893820982356
66	13.5	K	343.3211292	8.78059153964194	26.0319114224979
66	13.5	Mg	28.0442713	1.15361050185109	3.42012110057399
66	13.5	NH4	0.028362	0.00157217294900222	0.00466103755817594
66	13.5	NO3	829.4316	13.3779290322581	39.6616858911997
66	13.5	Na	6.268140629	0.272646395345803	0.808317615192779
66	13.5	PO4	225.285	2.37217015899758	7.03279764003642
66	13.5	SO4	244.9046	2.54949614824068	7.55851785194273
66	45	Ca	171.4633853	4.2780285753493	14.3822009390129
66	45	Cl	0.1911	0.00539069111424542	0.0181228342540696
66	45	K	310.605586	7.9438768797954	26.7063278114423
66	45	Mg	26.5046665	1.09027834224599	3.66538042499058
66	45	NH4	1.217553	0.0674918514412417	0.226899225210221
66	45	NO3	735.2466	11.8588161290323	39.8678675147986
66	45	Na	5.695553496	0.247740473945194	0.832872715609463
66	45	PO4	203.781	2.14574076024008	7.2137140351577
66	45	SO4	202.4882	2.10793462419321	7.08661449952423
66	150	Ca	219.6079013	5.47923905439122	13.0519572405133
66	150	Cl	0.1208	0.00340761636107193	0.00811719704055255
66	150	K	465.8955542	11.9154873196931	28.383581999744
66	150	Mg	40.4452617	1.66372939942411	3.96312786602463
66	150	NH4	0.3364614	0.0186508536585366	0.0444277283823196
66	150	NO3	1013.4066	16.3452677419355	38.9356502855097
66	150	Na	8.192102853	0.356333312440191	0.848812601744858
66	150	PO4	334.205	3.51905865010003	8.38266090820658
66	150	SO4	257.3482	2.6790360191547	6.38166417283414
66	500	Ca	193.8252269	4.83595875499002	14.3287426919316
66	500	Cl	2.1521	0.0607080394922426	0.179875371418001
66	500	K	346.2377934	8.85518653196931	26.237545796833
66	500	Mg	33.1270521	1.36269239407651	4.03760033371394
66	500	NH4	1.558764	0.0864059866962306	0.256017309728959
66	500	NO3	806.7816	13.0126064516129	38.5558064166978
66	500	Na	8.356195299	0.363470869899957	1.07694892257611
66	500	PO4	257.989	2.71653153627461	8.04896885392829
66	500	SO4	235.971	2.45649594003748	7.2784943031724
66	750	Ca	220.4694413	5.50073456337325	15.5198776981226
66	750	Cl	0.1541	0.00434696755994358	0.0122646174089628
66	750	K	331.3337482	8.47400890537084	23.9087307902214
66	750	Mg	38.4906745	1.58332679967092	4.46722851356481
66	750	NH4	1.4792154	0.0819964190687361	0.231346264934188
66	750	NO3	847.9716	13.6769612903226	38.5884401550899
66	750	Na	7.453252739	0.324195421444106	0.914691162268763
66	750	PO4	287.501	3.02728229967358	8.54123217678287
66	750	SO4	266.1154	2.77030397668124	7.81618862160648
70	0	Ca	150.5572349	3.75641803642715	13.2952273138654
70	0	Cl	0.1504	0.0042425952045134	0.0150159718907033
70	0	K	317.1146962	8.11035028644501	28.7052584690281
70	0	Mg	21.7318665	0.893947614150555	3.16398138374497
70	0	NH4	3.3742488	0.187042616407982	0.662006751753731
70	0	NO3	691.1466	11.1475258064516	39.4548445212242
70	0	Na	5.018346576	0.218283887603306	0.772580121939922
70	0	PO4	186.589	1.96471517321259	6.95378804530148
70	0	SO4	189.3686	1.97135748490527	6.97729742125146
70	13.5	Ca	228.2328509	5.69443240768463	14.8596538942791
70	13.5	Cl	0.4316	0.0121748942172073	0.0317704560024308
70	13.5	K	395.8085238	10.1229801483376	26.415974519244
70	13.5	Mg	31.5115849	1.29623960921432	3.38254466432628
70	13.5	NH4	4.3110648	0.238972549889135	0.62360023393969
70	13.5	NO3	935.0016	15.0806709677419	39.3530970306599
70	13.5	Na	7.565252345	0.329067087646803	0.858702444835604
70	13.5	PO4	254.069	2.67525534379278	6.98109410060502
70	13.5	SO4	275.8498	2.87164064126587	7.49356265610796
70	45	Ca	234.3910973	5.84808126996008	14.6757727215898
70	45	Cl	1.2197	0.0344062059238364	0.0863424489232325
70	45	K	407.174554	10.4136714578005	26.1331312711102
70	45	Mg	36.7634233	1.5122757424928	3.79505927922055
70	45	NH4	3.8858634	0.215402627494457	0.540553364225649
70	45	NO3	975.4716	15.7334129032258	39.4830340489176
70	45	Na	8.400474213	0.365396877468465	0.916964262184818
70	45	PO4	266.277	2.80380120037907	7.03614523701119
70	45	SO4	280.6962	2.92209244222361	7.332997366817
70	150	Ca	203.0974733	5.06730222804391	11.2243222745182
70	150	Cl	0.1393	0.00392947813822285	0.00870398626511623
70	150	K	556.6228198	14.2358777442455	31.5331654736794
70	150	Mg	35.5066697	1.46057876182641	3.23525339367509
70	150	NH4	3.6431796	0.201950088691796	0.447329323737469
70	150	NO3	1119.7791	18.0609532258065	40.005894748004
70	150	Na	8.898394942	0.387055021400609	0.857345803083868
70	150	PO4	293.213	3.08742760871854	6.83880315796347
70	150	SO4	253.6614	2.64065584009994	5.84918183907334
70	500	Ca	175.7245829	4.38434588073852	14.7406563451916
70	500	Cl	0.3576	0.0100874471086037	0.0339151141978734
70	500	K	291.4693212	7.454458342711	25.0627144067702
70	500	Mg	30.1535977	1.24037835047306	4.17028936577856
70	500	NH4	2.4919458	0.138134467849224	0.464423377027986
70	500	NO3	712.0491	11.4846629032258	38.6127084180469
70	500	Na	6.410961832	0.278858713875598	0.937553875062861
70	500	PO4	234.077	2.46474676213541	8.28675154443832
70	500	SO4	219.7418	2.28754736622944	7.69098755348569
70	750	Ca	199.1705117	4.96932414421158	14.2449539875351
70	750	Cl	5.7744	0.162888575458392	0.466932764931974
70	750	K	339.88109	8.69261099744245	24.9180452103019
70	750	Mg	35.3019417	1.45215720691074	4.16272152807872
70	750	NH4	2.6890002	0.14905766075388	0.427285372680296
70	750	NO3	852.0066	13.7420419354839	39.3926315500602
70	750	Na	11.26601452	0.490039779034363	1.4047371235659
70	750	PO4	258.941	2.72655575444877	7.81588403964619
70	750	SO4	240.1622	2.50012700395586	7.16680842319969
80	0	Ca	185.9081933	4.63842797654691	12.8902391813188
80	0	Cl	0.6129	0.0172891396332863	0.0480466973377884
80	0	K	415.5535784	10.6279687570332	29.5352347783419
80	0	Mg	28.1510313	1.1580021102427	3.21809980643759
80	0	NH4	1.3031586	0.0722371729490022	0.200747848582125
80	0	NO3	873.1716	14.0834129032258	39.1379496954051
80	0	Na	7.269191371	0.316189272335798	0.878693248571212
80	0	PO4	240.685	2.53432662946194	7.04291983890408
80	0	SO4	243.6254	2.53617947116386	7.04806890510143
80	13.5	Ca	223.4547293	5.57521779690619	14.830474150437
80	13.5	Cl	0.3613	0.0101918194640339	0.0271109615109836
80	13.5	K	402.4457562	10.2927303375959	27.3793915806915
80	13.5	Mg	29.7785561	1.22495088852324	3.25845610872454
80	13.5	NH4	1.3128498	0.072774379157428	0.193585002097541
80	13.5	NO3	882.4416	14.2329290322581	37.860599134807
80	13.5	Na	7.711546404	0.335430465593736	0.89226879208512
80	13.5	PO4	277.925	2.92645045803938	7.78456545582336
80	13.5	SO4	280.717	2.92230897355819	7.77354881382297
80	45	Ca	200.0690045	4.99174162924152	13.1060263789538
80	45	Cl	1.2752	0.0359717912552891	0.0944454421134922
80	45	K	410.2997308	10.4935992531969	27.5513836327034
80	45	Mg	34.8608345	1.43401211435623	3.76505876994836
80	45	NH4	4.9555296	0.274696762749446	0.721227837137574
80	45	NO3	943.3566	15.2154290322581	39.9487451625524
80	45	Na	8.495543646	0.369532129012614	0.970222056834736
80	45	PO4	264.989	2.79023902284932	7.3258892292881
80	45	SO4	238.4358	2.48215490318551	6.51700149046813
80	150	Ca	359.9023205	8.97959881487026	12.5646159917071
80	150	Cl	2.9957	0.0845049365303244	0.11824270758609
80	150	K	789.7683782	20.1986797493606	28.2628054796737
80	150	Mg	69.5955145	2.86283482106129	4.00579367919594
80	150	NH4	2.2686444	0.125756341463415	0.175963333283128
80	150	NO3	1693.4166	27.3131709677419	38.2176878723372
80	150	Na	16.650677748	0.724257405306655	1.01341010488783
80	150	PO4	595.277	6.26805306939033	8.77051207478342
80	150	SO4	471.7026	4.91049968769519	6.87096875654563
80	500	Ca	117.6306293	2.93489594061876	14.8897377714249
80	500	Cl	0.8645	0.0243864598025388	0.123720908331981
80	500	K	192.5975032	4.92576734526854	24.9901139863356
80	500	Mg	19.9744713	0.821656573426573	4.16854674374243
80	500	NH4	0.8484798	0.0470332483370288	0.238615865245641
80	500	NO3	466.1016	7.51776774193548	38.1402245833278
80	500	Na	4.525635131	0.196852332796868	0.998699672609408
80	500	PO4	154.893	1.63096767400232	8.27446065240916
80	500	SO4	154.8042	1.61153653966271	8.1758798165731
80	750	Ca	297.8544173	7.43149743762475	14.6098843599209
80	750	Cl	0.3132	0.00883497884344147	0.0173690457822836
80	750	K	496.4439062	12.6967750946292	24.9611087716051
80	750	Mg	57.0704313	2.3476113245578	4.61526499359093
80	750	NH4	1.7642982	0.0977992350332594	0.192267510864046
80	750	NO3	1240.9191	20.0148241935484	39.3479604085487
80	750	Na	12.127282808	0.527502514484559	1.03703873961775
80	750	PO4	390.989	4.11697378119406	8.09372691855443
80	750	SO4	348.161	3.62441182594212	7.1253792515158
84	0	Ca	193.8659165	4.83697396457086	13.2490085940255
84	0	Cl	0.1726	0.0048688293370945	0.0133362639953204
84	0	K	416.1297096	10.6427035703325	29.1515464213401
84	0	Mg	28.7091977	1.18096247223365	3.23478729851575
84	0	NH4	2.582397	0.143148392461197	0.39209933645107
84	0	NO3	866.4891	13.9756306451613	38.2808036348601
84	0	Na	7.155889444	0.311260958851675	0.852578316322678
84	0	PO4	247.797	2.60921343582184	7.146925223923
84	0	SO4	269.2978	2.80343327087237	7.67891491056648
84	13.5	Ca	238.1561309	5.94201923403194	14.367002920569
84	13.5	Cl	0.2429	0.00685190409026798	0.0165669820643683
84	13.5	K	443.7932186	11.3502101943734	27.4432809099113
84	13.5	Mg	33.5483145	1.38002116412999	3.33670547243402
84	13.5	NH4	4.207692	0.233242350332594	0.563948616866888
84	13.5	NO3	962.8191	15.5293403225806	37.547855195621
84	13.5	Na	8.299327282	0.360997271944324	0.87284282599373
84	13.5	PO4	318.693	3.35572285985048	8.11368631255306
84	13.5	SO4	307.4294	3.20038933999584	7.73811076398662
84	45	Ca	385.3254317	9.61390797654691	13.7152857112877
84	45	Cl	0.7239	0.0204203102961918	0.0291317943450937
84	45	K	751.6666782	19.2242117186701	27.4254295900331
84	45	Mg	67.8398777	2.79061611271082	3.98111750078338
84	45	NH4	2.0558418	0.113960188470067	0.162576607597252
84	45	NO3	1701.0816	27.4368	39.1415802940332
84	45	Na	15.531115795	0.675559625706829	0.963759306224155
84	45	PO4	504.445	5.31162472359693	7.5776105672105
84	45	SO4	471.5778	4.9092004996877	7.00350862848561
84	150	Ca	367.0084685	9.15689791666667	12.2776237816078
84	150	Cl	0.2207	0.00622566995768688	0.00834741571049014
84	150	K	838.8910996	21.4550153350384	28.7670135573726
84	150	Mg	77.0920761	3.17120839572193	4.25197528356012
84	150	NH4	4.5864564	0.254238159645233	0.340884053034064
84	150	NO3	1750.4241	28.2326467741936	37.8545025408292
84	150	Na	16.043796162	0.69785977216181	0.935694578327266
84	150	PO4	624.229	6.57290723386333	8.81299353811722
84	150	SO4	483.6626	5.03500520508016	6.75096525144123
84	500	Ca	226.8930005	5.66100300648703	14.4143751760795
84	500	Cl	0.3576	0.0100874471086037	0.0256852446511071
84	500	K	399.5265798	10.2180710946292	26.0178470431935
84	500	Mg	38.1322121	1.56858132867133	3.99401302909618
84	500	NH4	3.761493	0.208508481152993	0.530916424402122
84	500	NO3	942.0816	15.194864516129	38.6900479710395
84	500	Na	8.545465951	0.371703608133971	0.946453350370215
84	500	PO4	286.829	3.02020638096241	7.69022518350456
84	500	SO4	290.129	3.0202894024568	7.69043657766323
84	750	Ca	224.9274437	5.61196216816367	14.9725837433248
84	750	Cl	0.3613	0.0101918194640339	0.0271915358388859
84	750	K	360.9241146	9.23079576982097	24.6275471109238
84	750	Mg	40.8022169	1.6784128712464	4.47796626519918
84	750	NH4	2.5997604	0.14411088691796	0.38448447406587
84	750	NO3	893.8941	14.4176467741935	38.4659442169628
84	750	Na	8.763387665	0.381182586559374	1.01698622117136
84	750	PO4	289.181	3.04497209645151	8.12391430021449
84	750	SO4	284.5598	2.96231313762232	7.90338213229877
90	0	Ca	201.8871653	5.03710492265469	12.9167627851164
90	0	Cl	0.1282	0.0036163610719323	0.00927351699612018
90	0	K	454.2473202	11.6175785217391	29.7912209904259
90	0	Mg	31.1892953	1.28298211846977	3.28998024386719
90	0	NH4	0.038457	0.00213176274944568	0.00546652773201029
90	0	NO3	935.7516	15.0927677419355	38.7027277944201
90	0	Na	7.625159111	0.331672862592432	0.850516269593427
90	0	PO4	261.405	2.75250078972307	7.05830041514421
90	0	SO4	276.297	2.8762960649594	7.37575145670463
90	13.5	Ca	223.5601901	5.57784905439122	14.5156926754651
90	13.5	Cl	0.1652	0.00466008462623413	0.0121273192616822
90	13.5	K	420.3317828	10.7501734731458	27.9760554332808
90	13.5	Mg	30.0895417	1.23774338543809	3.22108081787631
90	13.5	NH4	0.0065568	0.000363458980044346	0.000945859022539926
90	13.5	NO3	864.8091	13.9485338709677	36.2994102152845
90	13.5	Na	8.051018078	0.350196523618965	0.911345047759446
90	13.5	PO4	328.605	3.46009266084027	9.00448205098862
90	13.5	SO4	297.4714	3.09672496356444	8.05886058106109
90	45	Ca	189.8260205	4.73617815618763	13.4131986988924
90	45	Cl	0.476	0.0134273624823695	0.0380272605967699
90	45	K	393.0166322	10.0515762710997	28.4667901660733
90	45	Mg	30.6341433	1.2601457548334	3.56882381568854
90	45	NH4	0.0457254	0.00253466740576497	0.00717836120769965
90	45	NO3	834.1266	13.4536548387097	38.1017224493908
90	45	Na	7.551360921	0.328462849978251	0.930230520616473
90	45	PO4	273.949	2.88458460566495	8.16935199724303
90	45	SO4	247.7646	2.57926920674578	7.30467673029091
90	150	Ca	223.8034973	5.58391959331337	12.5433348048942
90	150	Cl	1.7673	0.0498533145275035	0.111987073739563
90	150	K	509.8883632	13.0406230997442	29.2935632168494
90	150	Mg	41.8816233	1.72281461538462	3.87001284069556
90	150	NH4	0.022305	0.00123641906873614	0.0027774071741442
90	150	NO3	1013.9991	16.3548241935484	36.7383577264467
90	150	Na	10.971689974	0.477237493431927	1.07203364259282
90	150	PO4	390.373	4.11048752237549	9.23351784403144
90	150	SO4	305.0894	3.1760295648553	7.13441544357617
90	500	Ca	299.2710797	7.46684330588822	14.8025727575796
90	500	Cl	0.5907	0.0166629055007052	0.0330332191158149
90	500	K	500.7724268	12.8074789462916	25.3900652761987
90	500	Mg	54.5521513	2.24402103249691	4.44863823201965
90	500	NH4	0.0259392	0.00143787139689579	0.00285049452582031
90	500	NO3	1174.0641	18.9365177419355	37.5405201591882
90	500	Na	11.464401419	0.498669048238365	0.988581729401011
90	500	PO4	420.389	4.42654522480783	8.77536263594323
90	500	SO4	388.5338	4.04469914636685	8.01837549602806
90	750	Ca	167.4380213	4.17759534181637	15.6208323763928
90	750	Cl	0.2318	0.00653878702397743	0.0244497821567548
90	750	K	256.346253	6.55617015345268	24.5147810208123
90	750	Mg	28.1615817	1.15843610448375	4.3316153735068
90	750	NH4	0.0206898	0.00114688470066519	0.00428842245317877
90	750	NO3	603.4641	9.73329193548387	36.3946503561026
90	750	Na	6.475643775	0.281672195519791	1.05322650742715
90	750	PO4	234.077	2.46474676213541	9.21616213906306
90	750	SO4	227.0998	2.36414532583802	8.83999402208534
