# Supplementary material for: Enhanced Seed Protein Yield in Hydroponically Grown Rice via Silica Hydrogel Application
Source: Plants (Basel). 2026 Jun 9;15(12):1775. doi: 10.3390/plants15121775 (PMC13306745; doi:10.3390/plants15121775)
Supplement: Supplementary file 1 [file plants-15-01775-s001.zip › Data_S5.csv]

DAS	Measurement_Timing	SiHF_Concentration_g_10L	pH	EC (dS/m)
21	Before EC or pH adjustment	0.0	5.4	1.29
21	After adjustment	0.0	5.4	1.29
24	Before EC or pH adjustment	0.0	4.45	1.3
24	After adjustment	0.0	5.7	1.3
25	Before EC or pH adjustment	0.0	5.36	NA
25	After adjustment	0.0	5.36	NA
26	Before EC or pH adjustment	0.0	5.58	1.31
26	After adjustment	0.0	5.38	1.49
28	Before EC or pH adjustment	0.0	5.39	1.44
28	After adjustment	0.0	5.39	1.54
32	Before EC or pH adjustment	0.0	5.27	1.49
32	After adjustment	0.0	5.26	1.49
33	Before EC or pH adjustment	0.0	5.38	1.47
33	After adjustment	0.0	5.39	1.65
35	Before EC or pH adjustment	0.0	5.59	1.58
35	After adjustment	0.0	5.54	1.67
37	Before EC or pH adjustment	0.0	5.77	1.71
37	After adjustment	0.0	5.77	1.71
39	Before EC or pH adjustment	0.0	5.72	1.47
39	After adjustment	0.0	5.66	1.65
40	Before EC or pH adjustment	0.0	5.66	1.62
40	After adjustment	0.0	5.57	1.9
41	Before EC or pH adjustment	0.0	5.31	NA
41	After adjustment	0.0	5.31	NA
42	Before EC or pH adjustment	0.0	5.53	1.74
42	After adjustment	0.0	5.49	1.84
45	Before EC or pH adjustment	0.0	5.62	1.72
45	After adjustment	0.0	5.57	1.9
46	Before EC or pH adjustment	0.0	5.54	NA
46	After adjustment	0.0	5.54	NA
47	Before EC or pH adjustment	0.0	5.6	1.74
47	After adjustment	0.0	5.56	1.84
48	Before EC or pH adjustment	0.0	5.5	NA
48	After adjustment	0.0	5.5	NA
49	Before EC or pH adjustment	0.0	5.67	1.75
49	After adjustment	0.0	5.63	1.86
52	Before EC or pH adjustment	0.0	5.66	1.7
52	After adjustment	0.0	5.63	1.89
53	Before EC or pH adjustment	0.0	5.59	1.79
53	After adjustment	0.0	5.48	2.14
54	Before EC or pH adjustment	0.0	5.31	2.07
54	After adjustment	0.0	5.31	2.07
56	Before EC or pH adjustment	0.0	NA	1.97
56	After adjustment	0.0	NA	2.15
59	Before EC or pH adjustment	0.0	5.7	2.05
59	After adjustment	0.0	5.7	2.05
60	Before EC or pH adjustment	0.0	5.75	2.02
60	After adjustment	0.0	5.68	2.27
61	Before EC or pH adjustment	0.0	5.58	2.26
61	After adjustment	0.0	5.58	2.26
63	Before EC or pH adjustment	0.0	5.72	2.2
63	After adjustment	0.0	5.7	2.29
66	Before EC or pH adjustment	0.0	5.62	2.23
66	After adjustment	0.0	5.59	2.32
67	Before EC or pH adjustment	0.0	5.62	NA
67	After adjustment	0.0	5.62	NA
68	Before EC or pH adjustment	0.0	5.62	2.25
68	After adjustment	0.0	5.62	2.25
69	Before EC or pH adjustment	0.0	5.62	NA
69	After adjustment	0.0	5.62	NA
70	Before EC or pH adjustment	0.0	5.61	2.24
70	After adjustment	0.0	5.54	2.5
73	Before EC or pH adjustment	0.0	5.65	2.33
73	After adjustment	0.0	5.6	2.51
74	Before EC or pH adjustment	0.0	5.55	NA
74	After adjustment	0.0	5.55	NA
75	Before EC or pH adjustment	0.0	5.66	2.48
75	After adjustment	0.0	5.66	2.48
76	Before EC or pH adjustment	0.0	5.69	NA
76	After adjustment	0.0	5.69	NA
77	Before EC or pH adjustment	0.0	5.65	2.41
77	After adjustment	0.0	5.62	2.5
80	Before EC or pH adjustment	0.0	5.58	2.41
80	After adjustment	0.0	5.54	2.52
81	Before EC or pH adjustment	0.0	5.65	NA
81	After adjustment	0.0	5.65	NA
82	Before EC or pH adjustment	0.0	5.69	2.41
82	After adjustment	0.0	5.66	2.49
83	Before EC or pH adjustment	0.0	5.63	NA
83	After adjustment	0.0	5.63	NA
84	Before EC or pH adjustment	0.0	5.65	2.49
84	After adjustment	0.0	5.61	2.66
87	Before EC or pH adjustment	0.0	5.59	2.46
87	After adjustment	0.0	5.55	2.62
89	Before EC or pH adjustment	0.0	5.6	NA
89	After adjustment	0.0	5.6	NA
21	Before EC or pH adjustment	13.5	5.39	1.31
21	After adjustment	13.5	5.39	1.31
24	Before EC or pH adjustment	13.5	5.33	1.31
24	After adjustment	13.5	5.3	1.31
25	Before EC or pH adjustment	13.5	5.13	NA
25	After adjustment	13.5	5.13	NA
26	Before EC or pH adjustment	13.5	5.57	1.33
26	After adjustment	13.5	5.38	1.52
28	Before EC or pH adjustment	13.5	5.52	1.45
28	After adjustment	13.5	5.52	1.55
32	Before EC or pH adjustment	13.5	5.69	1.37
32	After adjustment	13.5	5.65	1.46
33	Before EC or pH adjustment	13.5	5.73	1.39
33	After adjustment	13.5	5.66	1.67
35	Before EC or pH adjustment	13.5	5.67	1.53
35	After adjustment	13.5	5.59	1.72
37	Before EC or pH adjustment	13.5	5.72	1.76
37	After adjustment	13.5	5.72	1.76
39	Before EC or pH adjustment	13.5	5.67	1.46
39	After adjustment	13.5	5.61	1.66
40	Before EC or pH adjustment	13.5	5.64	1.58
40	After adjustment	13.5	5.53	1.87
41	Before EC or pH adjustment	13.5	5.26	NA
41	After adjustment	13.5	5.26	NA
42	Before EC or pH adjustment	13.5	5.63	1.63
42	After adjustment	13.5	5.53	1.92
45	Before EC or pH adjustment	13.5	5.78	1.75
45	After adjustment	13.5	5.74	1.94
46	Before EC or pH adjustment	13.5	5.53	NA
46	After adjustment	13.5	5.53	NA
47	Before EC or pH adjustment	13.5	5.62	1.82
47	After adjustment	13.5	5.54	1.92
48	Before EC or pH adjustment	13.5	5.57	NA
48	After adjustment	13.5	5.57	NA
49	Before EC or pH adjustment	13.5	5.66	1.78
49	After adjustment	13.5	5.63	1.89
52	Before EC or pH adjustment	13.5	5.64	1.73
52	After adjustment	13.5	5.59	1.92
53	Before EC or pH adjustment	13.5	5.54	1.84
53	After adjustment	13.5	5.44	2.11
54	Before EC or pH adjustment	13.5	5.29	2.11
54	After adjustment	13.5	5.29	2.11
56	Before EC or pH adjustment	13.5	NA	1.95
56	After adjustment	13.5	NA	2.13
59	Before EC or pH adjustment	13.5	5.65	2.07
59	After adjustment	13.5	5.65	2.07
60	Before EC or pH adjustment	13.5	5.68	2.03
60	After adjustment	13.5	5.59	2.3
61	Before EC or pH adjustment	13.5	5.45	2.2
61	After adjustment	13.5	5.45	2.3
63	Before EC or pH adjustment	13.5	5.61	2.24
63	After adjustment	13.5	5.58	2.33
66	Before EC or pH adjustment	13.5	5.72	2.26
66	After adjustment	13.5	5.72	2.26
67	Before EC or pH adjustment	13.5	5.67	NA
67	After adjustment	13.5	5.67	NA
68	Before EC or pH adjustment	13.5	5.59	2.2
68	After adjustment	13.5	5.59	2.28
69	Before EC or pH adjustment	13.5	5.5	NA
69	After adjustment	13.5	5.5	NA
70	Before EC or pH adjustment	13.5	5.66	2.23
70	After adjustment	13.5	5.58	2.53
73	Before EC or pH adjustment	13.5	5.66	2.43
73	After adjustment	13.5	5.63	2.51
74	Before EC or pH adjustment	13.5	5.65	NA
74	After adjustment	13.5	5.65	NA
75	Before EC or pH adjustment	13.5	5.68	2.42
75	After adjustment	13.5	5.69	2.51
76	Before EC or pH adjustment	13.5	5.68	NA
76	After adjustment	13.5	5.68	NA
77	Before EC or pH adjustment	13.5	5.7	2.37
77	After adjustment	13.5	5.67	2.46
80	Before EC or pH adjustment	13.5	5.68	2.37
80	After adjustment	13.5	5.64	2.48
81	Before EC or pH adjustment	13.5	5.64	NA
81	After adjustment	13.5	5.64	NA
82	Before EC or pH adjustment	13.5	5.64	2.35
82	After adjustment	13.5	5.62	2.44
83	Before EC or pH adjustment	13.5	5.69	NA
83	After adjustment	13.5	5.69	NA
84	Before EC or pH adjustment	13.5	5.64	2.43
84	After adjustment	13.5	5.58	2.69
87	Before EC or pH adjustment	13.5	5.7	2.58
87	After adjustment	13.5	5.69	2.67
89	Before EC or pH adjustment	13.5	5.61	NA
89	After adjustment	13.5	5.61	NA
21	Before EC or pH adjustment	45.0	5.57	1.32
21	After adjustment	45.0	5.57	1.32
24	Before EC or pH adjustment	45.0	5.66	1.32
24	After adjustment	45.0	5.57	1.32
25	Before EC or pH adjustment	45.0	5.45	NA
25	After adjustment	45.0	5.45	NA
26	Before EC or pH adjustment	45.0	5.54	1.33
26	After adjustment	45.0	5.33	1.53
28	Before EC or pH adjustment	45.0	5.31	1.44
28	After adjustment	45.0	5.31	1.54
32	Before EC or pH adjustment	45.0	5.3	1.43
32	After adjustment	45.0	5.26	1.53
33	Before EC or pH adjustment	45.0	5.64	1.46
33	After adjustment	45.0	5.54	1.64
35	Before EC or pH adjustment	45.0	5.77	1.57
35	After adjustment	45.0	5.72	1.67
37	Before EC or pH adjustment	45.0	5.78	1.68
37	After adjustment	45.0	5.78	1.68
39	Before EC or pH adjustment	45.0	5.77	1.42
39	After adjustment	45.0	5.69	1.71
40	Before EC or pH adjustment	45.0	5.55	1.64
40	After adjustment	45.0	5.44	1.92
41	Before EC or pH adjustment	45.0	5.37	NA
41	After adjustment	45.0	5.37	NA
42	Before EC or pH adjustment	45.0	5.68	1.78
42	After adjustment	45.0	5.65	1.88
45	Before EC or pH adjustment	45.0	5.66	1.55
45	After adjustment	45.0	5.57	1.9
46	Before EC or pH adjustment	45.0	5.39	NA
46	After adjustment	45.0	5.39	NA
47	Before EC or pH adjustment	45.0	5.65	1.96
47	After adjustment	45.0	5.63	1.96
48	Before EC or pH adjustment	45.0	5.67	NA
48	After adjustment	45.0	5.67	NA
49	Before EC or pH adjustment	45.0	5.7	1.85
49	After adjustment	45.0	5.69	1.94
52	Before EC or pH adjustment	45.0	5.7	1.79
52	After adjustment	45.0	5.68	1.93
53	Before EC or pH adjustment	45.0	5.7	1.86
53	After adjustment	45.0	5.62	2.14
54	Before EC or pH adjustment	45.0	5.47	2.1
54	After adjustment	45.0	5.47	2.1
56	Before EC or pH adjustment	45.0	NA	1.91
56	After adjustment	45.0	NA	2.1
59	Before EC or pH adjustment	45.0	5.7	2.05
59	After adjustment	45.0	5.7	2.05
60	Before EC or pH adjustment	45.0	5.67	2.05
60	After adjustment	45.0	5.63	2.32
61	Before EC or pH adjustment	45.0	5.47	2.25
61	After adjustment	45.0	5.47	2.25
63	Before EC or pH adjustment	45.0	5.6	2.19
63	After adjustment	45.0	5.57	2.28
66	Before EC or pH adjustment	45.0	5.64	2.2
66	After adjustment	45.0	5.62	2.28
67	Before EC or pH adjustment	45.0	5.64	NA
67	After adjustment	45.0	5.64	NA
68	Before EC or pH adjustment	45.0	5.62	2.2
68	After adjustment	45.0	5.62	2.28
69	Before EC or pH adjustment	45.0	5.52	NA
69	After adjustment	45.0	5.52	NA
70	Before EC or pH adjustment	45.0	5.57	2.22
70	After adjustment	45.0	5.49	2.45
73	Before EC or pH adjustment	45.0	5.58	2.42
73	After adjustment	45.0	5.56	2.52
74	Before EC or pH adjustment	45.0	5.57	NA
74	After adjustment	45.0	5.57	NA
75	Before EC or pH adjustment	45.0	5.58	2.47
75	After adjustment	45.0	5.58	2.47
76	Before EC or pH adjustment	45.0	5.59	NA
76	After adjustment	45.0	5.59	NA
77	Before EC or pH adjustment	45.0	5.6	2.36
77	After adjustment	45.0	5.58	2.45
80	Before EC or pH adjustment	45.0	5.64	2.05
80	After adjustment	45.0	5.57	2.72
81	Before EC or pH adjustment	45.0	5.38	NA
81	After adjustment	45.0	5.38	NA
82	Before EC or pH adjustment	45.0	5.54	2.64
82	After adjustment	45.0	5.54	2.64
83	Before EC or pH adjustment	45.0	5.55	NA
83	After adjustment	45.0	5.55	NA
84	Before EC or pH adjustment	45.0	5.55	2.62
84	After adjustment	45.0	5.54	2.7
87	Before EC or pH adjustment	45.0	5.52	2.63
87	After adjustment	45.0	5.5	2.7
89	Before EC or pH adjustment	45.0	5.54	NA
89	After adjustment	45.0	5.54	NA
21	Before EC or pH adjustment	150.0	5.45	1.32
21	After adjustment	150.0	5.45	1.32
24	Before EC or pH adjustment	150.0	5.16	1.32
24	After adjustment	150.0	5.86	1.32
25	Before EC or pH adjustment	150.0	5.54	NA
25	After adjustment	150.0	5.54	NA
26	Before EC or pH adjustment	150.0	5.42	1.34
26	After adjustment	150.0	5.29	1.53
28	Before EC or pH adjustment	150.0	5.41	1.42
28	After adjustment	150.0	5.41	1.52
32	Before EC or pH adjustment	150.0	5.28	1.47
32	After adjustment	150.0	5.26	1.47
33	Before EC or pH adjustment	150.0	5.46	1.42
33	After adjustment	150.0	5.52	1.74
35	Before EC or pH adjustment	150.0	5.39	1.64
35	After adjustment	150.0	5.48	1.74
37	Before EC or pH adjustment	150.0	5.68	1.79
37	After adjustment	150.0	5.68	1.79
39	Before EC or pH adjustment	150.0	5.57	1.58
39	After adjustment	150.0	5.54	1.68
40	Before EC or pH adjustment	150.0	5.58	1.61
40	After adjustment	150.0	5.5	1.89
41	Before EC or pH adjustment	150.0	5.36	NA
41	After adjustment	150.0	5.36	NA
42	Before EC or pH adjustment	150.0	5.5	1.78
42	After adjustment	150.0	5.48	1.88
45	Before EC or pH adjustment	150.0	5.53	1.77
45	After adjustment	150.0	5.5	1.93
46	Before EC or pH adjustment	150.0	5.53	NA
46	After adjustment	150.0	5.53	NA
47	Before EC or pH adjustment	150.0	5.53	1.85
47	After adjustment	150.0	5.57	1.885
48	Before EC or pH adjustment	150.0	5.51	NA
48	After adjustment	150.0	5.51	NA
49	Before EC or pH adjustment	150.0	5.54	1.75
49	After adjustment	150.0	5.53	1.86
52	Before EC or pH adjustment	150.0	5.56	1.7
52	After adjustment	150.0	5.51	1.89
53	Before EC or pH adjustment	150.0	5.48	1.84
53	After adjustment	150.0	5.4	2.09
54	Before EC or pH adjustment	150.0	5.39	2.03
54	After adjustment	150.0	5.36	2.13
56	Before EC or pH adjustment	150.0	NA	2.04
56	After adjustment	150.0	NA	2.14
59	Before EC or pH adjustment	150.0	5.58	2.13
59	After adjustment	150.0	5.58	2.13
60	Before EC or pH adjustment	150.0	5.62	2.1
60	After adjustment	150.0	5.58	2.29
61	Before EC or pH adjustment	150.0	5.48	2.18
61	After adjustment	150.0	5.48	2.28
63	Before EC or pH adjustment	150.0	5.37	2.26
63	After adjustment	150.0	5.35	2.35
66	Before EC or pH adjustment	150.0	5.66	2.32
66	After adjustment	150.0	5.66	2.32
67	Before EC or pH adjustment	150.0	5.62	NA
67	After adjustment	150.0	5.62	NA
68	Before EC or pH adjustment	150.0	5.74	2.26
68	After adjustment	150.0	5.74	2.26
69	Before EC or pH adjustment	150.0	5.74	NA
69	After adjustment	150.0	5.74	NA
70	Before EC or pH adjustment	150.0	5.79	2.33
70	After adjustment	150.0	5.76	2.5
73	Before EC or pH adjustment	150.0	5.83	2.43
73	After adjustment	150.0	5.81	2.53
74	Before EC or pH adjustment	150.0	5.8	NA
74	After adjustment	150.0	5.8	NA
75	Before EC or pH adjustment	150.0	5.91	2.4
75	After adjustment	150.0	5.89	2.49
76	Before EC or pH adjustment	150.0	5.83	NA
76	After adjustment	150.0	5.83	NA
77	Before EC or pH adjustment	150.0	5.94	2.36
77	After adjustment	150.0	5.92	2.45
80	Before EC or pH adjustment	150.0	5.62	2.44
80	After adjustment	150.0	5.6	2.54
81	Before EC or pH adjustment	150.0	5.6	NA
81	After adjustment	150.0	5.6	NA
82	Before EC or pH adjustment	150.0	5.56	2.44
82	After adjustment	150.0	5.56	2.53
83	Before EC or pH adjustment	150.0	5.5	NA
83	After adjustment	150.0	5.5	NA
84	Before EC or pH adjustment	150.0	5.59	2.45
84	After adjustment	150.0	5.55	2.63
87	Before EC or pH adjustment	150.0	5.56	2.47
87	After adjustment	150.0	5.53	2.65
89	Before EC or pH adjustment	150.0	5.54	NA
89	After adjustment	150.0	5.54	NA
21	Before EC or pH adjustment	500.0	5.61	1.31
21	After adjustment	500.0	5.61	1.31
24	Before EC or pH adjustment	500.0	4.91	1.31
24	After adjustment	500.0	5.82	1.31
25	Before EC or pH adjustment	500.0	5.26	NA
25	After adjustment	500.0	5.26	NA
26	Before EC or pH adjustment	500.0	5.51	1.32
26	After adjustment	500.0	5.45	1.52
28	Before EC or pH adjustment	500.0	5.62	1.45
28	After adjustment	500.0	5.62	1.55
32	Before EC or pH adjustment	500.0	5.38	1.42
32	After adjustment	500.0	5.38	1.52
33	Before EC or pH adjustment	500.0	5.46	1.46
33	After adjustment	500.0	5.47	1.64
35	Before EC or pH adjustment	500.0	5.69	1.58
35	After adjustment	500.0	5.65	1.68
37	Before EC or pH adjustment	500.0	5.7	1.69
37	After adjustment	500.0	5.7	1.69
39	Before EC or pH adjustment	500.0	5.72	1.42
39	After adjustment	500.0	5.66	1.67
40	Before EC or pH adjustment	500.0	5.59	1.64
40	After adjustment	500.0	5.5	1.91
41	Before EC or pH adjustment	500.0	5.48	NA
41	After adjustment	500.0	5.48	NA
42	Before EC or pH adjustment	500.0	5.66	1.82
42	After adjustment	500.0	5.64	1.92
45	Before EC or pH adjustment	500.0	5.61	1.71
45	After adjustment	500.0	5.57	1.88
46	Before EC or pH adjustment	500.0	5.67	NA
46	After adjustment	500.0	5.67	NA
47	Before EC or pH adjustment	500.0	5.62	1.78
47	After adjustment	500.0	5.61	1.88
48	Before EC or pH adjustment	500.0	5.64	NA
48	After adjustment	500.0	5.64	NA
49	Before EC or pH adjustment	500.0	5.54	1.73
49	After adjustment	500.0	5.52	1.92
52	Before EC or pH adjustment	500.0	5.65	1.77
52	After adjustment	500.0	5.68	1.87
53	Before EC or pH adjustment	500.0	5.5	1.81
53	After adjustment	500.0	5.46	2.08
54	Before EC or pH adjustment	500.0	5.38	2
54	After adjustment	500.0	5.41	2.09
56	Before EC or pH adjustment	500.0	NA	2
56	After adjustment	500.0	NA	2.19
59	Before EC or pH adjustment	500.0	5.64	2.11
59	After adjustment	500.0	5.64	2.11
60	Before EC or pH adjustment	500.0	5.7	2.05
60	After adjustment	500.0	5.67	2.31
61	Before EC or pH adjustment	500.0	5.56	2.3
61	After adjustment	500.0	5.56	2.3
63	Before EC or pH adjustment	500.0	5.58	2.24
63	After adjustment	500.0	5.56	2.32
66	Before EC or pH adjustment	500.0	5.68	2.23
66	After adjustment	500.0	5.66	2.33
67	Before EC or pH adjustment	500.0	5.58	NA
67	After adjustment	500.0	5.58	NA
68	Before EC or pH adjustment	500.0	5.67	2.28
68	After adjustment	500.0	5.67	2.28
69	Before EC or pH adjustment	500.0	5.56	NA
69	After adjustment	500.0	5.56	NA
70	Before EC or pH adjustment	500.0	5.56	2.34
70	After adjustment	500.0	5.54	2.52
73	Before EC or pH adjustment	500.0	5.45	2.41
73	After adjustment	500.0	5.43	2.52
74	Before EC or pH adjustment	500.0	5.34	NA
74	After adjustment	500.0	5.34	NA
75	Before EC or pH adjustment	500.0	5.44	2.5
75	After adjustment	500.0	5.44	2.5
76	Before EC or pH adjustment	500.0	5.35	NA
76	After adjustment	500.0	5.35	NA
77	Before EC or pH adjustment	500.0	5.44	2.43
77	After adjustment	500.0	5.42	2.51
80	Before EC or pH adjustment	500.0	5.58	2.38
80	After adjustment	500.0	5.57	2.5
81	Before EC or pH adjustment	500.0	5.62	NA
81	After adjustment	500.0	5.62	NA
82	Before EC or pH adjustment	500.0	5.6	2.4
82	After adjustment	500.0	5.59	2.49
83	Before EC or pH adjustment	500.0	5.53	NA
83	After adjustment	500.0	5.53	NA
84	Before EC or pH adjustment	500.0	5.58	2.42
84	After adjustment	500.0	5.54	2.65
87	Before EC or pH adjustment	500.0	5.64	2.58
87	After adjustment	500.0	5.63	2.67
89	Before EC or pH adjustment	500.0	5.63	NA
89	After adjustment	500.0	5.63	NA
21	Before EC or pH adjustment	750.0	5.75	1.33
21	After adjustment	750.0	5.75	1.33
24	Before EC or pH adjustment	750.0	5.31	1.32
24	After adjustment	750.0	5.62	1.32
25	Before EC or pH adjustment	750.0	5.29	NA
25	After adjustment	750.0	5.29	NA
26	Before EC or pH adjustment	750.0	5.37	1.33
26	After adjustment	750.0	5.31	1.53
28	Before EC or pH adjustment	750.0	5.51	1.51
28	After adjustment	750.0	5.51	1.6
32	Before EC or pH adjustment	750.0	5.51	1.51
32	After adjustment	750.0	5.49	1.51
33	Before EC or pH adjustment	750.0	5.48	1.49
33	After adjustment	750.0	5.52	1.69
35	Before EC or pH adjustment	750.0	5.5	1.6
35	After adjustment	750.0	5.52	1.7
37	Before EC or pH adjustment	750.0	5.72	1.73
37	After adjustment	750.0	5.72	1.73
39	Before EC or pH adjustment	750.0	5.7	1.59
39	After adjustment	750.0	5.67	1.69
40	Before EC or pH adjustment	750.0	5.7	1.6
40	After adjustment	750.0	5.61	1.89
41	Before EC or pH adjustment	750.0	5.37	NA
41	After adjustment	750.0	5.37	NA
42	Before EC or pH adjustment	750.0	5.61	1.79
42	After adjustment	750.0	5.59	1.89
45	Before EC or pH adjustment	750.0	5.69	1.71
45	After adjustment	750.0	5.63	1.91
46	Before EC or pH adjustment	750.0	5.71	NA
46	After adjustment	750.0	5.71	NA
47	Before EC or pH adjustment	750.0	5.67	1.78
47	After adjustment	750.0	5.66	1.88
48	Before EC or pH adjustment	750.0	5.68	NA
48	After adjustment	750.0	5.68	NA
49	Before EC or pH adjustment	750.0	5.62	1.77
49	After adjustment	750.0	5.61	1.88
52	Before EC or pH adjustment	750.0	5.6	1.74
52	After adjustment	750.0	5.51	2.12
53	Before EC or pH adjustment	750.0	5.48	2.07
53	After adjustment	750.0	5.48	2.07
54	Before EC or pH adjustment	750.0	5.44	1.99
54	After adjustment	750.0	5.42	2.09
56	Before EC or pH adjustment	750.0	NA	1.97
56	After adjustment	750.0	NA	2.16
59	Before EC or pH adjustment	750.0	5.64	2.15
59	After adjustment	750.0	5.64	2.15
60	Before EC or pH adjustment	750.0	5.61	2.05
60	After adjustment	750.0	5.58	2.24
61	Before EC or pH adjustment	750.0	5.57	2.21
61	After adjustment	750.0	5.57	2.31
63	Before EC or pH adjustment	750.0	5.59	2.22
63	After adjustment	750.0	5.57	2.32
66	Before EC or pH adjustment	750.0	5.61	2.24
66	After adjustment	750.0	5.59	2.34
67	Before EC or pH adjustment	750.0	5.6	NA
67	After adjustment	750.0	5.6	NA
68	Before EC or pH adjustment	750.0	5.61	2.31
68	After adjustment	750.0	5.61	2.31
69	Before EC or pH adjustment	750.0	5.57	NA
69	After adjustment	750.0	5.57	NA
70	Before EC or pH adjustment	750.0	5.64	2.26
70	After adjustment	750.0	5.6	2.45
73	Before EC or pH adjustment	750.0	5.61	2.41
73	After adjustment	750.0	5.59	2.51
74	Before EC or pH adjustment	750.0	5.58	NA
74	After adjustment	750.0	5.58	NA
75	Before EC or pH adjustment	750.0	5.63	2.38
75	After adjustment	750.0	5.61	2.47
76	Before EC or pH adjustment	750.0	5.46	NA
76	After adjustment	750.0	5.46	NA
77	Before EC or pH adjustment	750.0	5.56	2.46
77	After adjustment	750.0	5.56	2.46
80	Before EC or pH adjustment	750.0	5.62	2.4
80	After adjustment	750.0	5.61	2.5
81	Before EC or pH adjustment	750.0	5.59	NA
81	After adjustment	750.0	5.59	NA
82	Before EC or pH adjustment	750.0	5.63	2.4
82	After adjustment	750.0	5.62	2.49
83	Before EC or pH adjustment	750.0	5.57	NA
83	After adjustment	750.0	5.57	NA
84	Before EC or pH adjustment	750.0	5.63	2.48
84	After adjustment	750.0	5.61	2.66
87	Before EC or pH adjustment	750.0	5.63	2.67
87	After adjustment	750.0	5.63	2.67
89	Before EC or pH adjustment	750.0	5.5	NA
89	After adjustment	750.0	5.5	NA
